# Supplementary material for: Extracellular Vesicles From Young Human Myogenic Progenitor Cells Rejuvenate Aged Cells
Source: Biochem Res Int. 2026 Jun 28;2026:5967706. doi: 10.1155/bri/5967706 (PMC13310389; doi:10.1155/bri/5967706)
Supplement: Supplementary file 1 — Supporting Information 1 Supporting File 1. Excel file contains the list of the quantified proteins “canonical pathways,” “upstream regulators,” and “downstreams” generated by the IPA system. [file BRI-2026-5967706-s001.xlsx]

## Sheet: Canonical pathways
Ingenuity Canonical Pathways	-log(p-value)	Ratio	z-score	Molecules		z-score > 2 significantly upregulated
Role of Osteoclasts in Rheumatoid Arthritis Signaling Pathway	4.53	0.0325	3.162	CDC42,COL12A1,COL1A2,COL3A1,COL6A1,ITGA5,ITGB3,RALA,RAP1B,RHOA		z-score < 2 significantly downregulated
Hepatic Fibrosis Signaling Pathway	4.75	0.0284	2.887	CDC42,COL1A2,COL3A1,GNAI2,ITGA3,ITGA5,ITGB1,ITGB3,MYL6,RALA,RAP1B,RHOA
GP6 Signaling Pathway	5.8	0.063	2.828	COL12A1,COL1A2,COL3A1,COL6A1,ITGB3,LAMC1,RAP1B,TLN1
MSP-RON Signaling in Cancer Cells Pathway	5.48	0.0571	2.828	FLNA,ITGB1,RALA,RAP1B,SFN,YWHAB,YWHAQ,YWHAZ
Pulmonary Fibrosis Idiopathic Signaling Pathway	2.93	0.0245	2.828	COL12A1,COL1A2,COL3A1,COL6A1,ITGB1,RALA,RAP1B,RHOA
14-3-3-mediated Signaling	6.9	0.0709	2.646	PDIA3,RALA,RAP1B,SFN,TUBA4A,TUBB4B,YWHAB,YWHAQ,YWHAZ
G-Protein Coupled Receptor Signaling	0.79	0.00996	2.646	CDC42,GNAI2,GNB1,GNB2,MYL6,RALA,RAP1B
Ephrin Receptor Signaling	7.13	0.0545	2.53	CDC42,GNAI2,GNB1,GNB2,ITGA3,ITGA5,ITGB1,ITGB3,RALA,RAP1B,RHOA
Serotonin Receptor Signaling	5	0.0277	2.496	CD44,CDC42,GNAI2,GNB1,GNB2,ITGB1,ITGB3,PDIA3,RALA,RAP1B,RHOA,TGM1,TGM3
ERK5 Signaling	5.11	0.0811	2.449	RALA,RAP1B,SFN,YWHAB,YWHAQ,YWHAZ
CXCR4 Signaling	4.9	0.0476	2.449	CDC42,GNAI2,GNB1,GNB2,MYL6,RALA,RAP1B,RHOA
IL-8 Signaling	4.21	0.0381	2.449	CDC42,GNAI2,GNB1,GNB2,ITGB3,RALA,RAP1B,RHOA
Epithelial Adherens Junction Signaling	6.09	0.057	2.333	CDC42,RALA,RAP1B,RHOA,SFN,VCL,YWHAB,YWHAQ,YWHAZ
Actin Cytoskeleton Signaling	12.5	0.0697	2.324	ACTN4,CDC42,FLNA,ITGA3,ITGA5,ITGB1,ITGB3,MSN,MYH1,MYH9,MYL6,PFN1,RALA,RAP1B,RHOA,TLN1,VCL
Integrin Signaling	7.92	0.0566	2.309	ACTN4,CDC42,ITGA3,ITGA5,ITGB1,ITGB3,PFN1,RALA,RAP1B,RHOA,TLN1,VCL
Glioma Invasiveness Signaling	5.14	0.0822	2.236	CD44,CDC42,ITGB3,RALA,RAP1B,RHOA
Thrombin Signaling	4.84	0.04	2.236	CDC42,GNAI2,GNB1,GNB2,MYL6,PDIA3,RALA,RAP1B,RHOA
Endocannabinoid Developing Neuron Pathway	3.78	0.0472	2.236	GNAI2,GNB1,GNB2,RALA,RAP1B,RHOA
G Beta Gamma Signaling	3.74	0.0465	2.236	CDC42,GNAI2,GNB1,GNB2,RALA,RAP1B
fMLP Signaling in Neutrophils	3.71	0.0458	2.236	CDC42,GNAI2,GNB1,GNB2,RALA,RAP1B
ABRA Signaling Pathway	3.51	0.0543	2.236	ITGB1,MYH9,RHOA,TPM4,VCL
GNRH Signaling	2.84	0.0314	2.236	CDC42,GNAI2,GNB1,GNB2,RALA,RAP1B
Gα12/13 Signaling	2.79	0.0376	2.236	CDC42,MYL6,RALA,RAP1B,RHOA
Glioblastoma Multiforme Signaling	2.32	0.0292	2.236	CDC42,PDIA3,RALA,RAP1B,RHOA
Endothelin-1 Signaling	2.09	0.0258	2.236	CASQ1,GNAI2,PDIA3,RALA,RAP1B
Oxytocin in Brain Signaling Pathway	2.04	0.0251	2.236	GNAI2,GNB1,GNB2,RALA,RAP1B
HER-2 Signaling in Breast Cancer	1.82	0.022	2.236	CDC42,ITGB1,ITGB3,RALA,RAP1B
Pathogen Induced Cytokine Storm Signaling Pathway	1.05	0.0135	2.236	COL12A1,COL1A2,COL3A1,COL6A1,SLC2A1
RAC Signaling	6.62	0.0657	2.121	CD44,CDC42,ITGA3,ITGA5,ITGB1,ITGB3,RALA,RAP1B,RHOA
Tumor Microenvironment Pathway	5.64	0.0503	2.121	ARG1,CD44,COL1A2,COL3A1,ITGA5,ITGB3,RALA,RAP1B,SLC2A1
Chronic Myeloid Leukemia Signaling	3.37	0.0288	2.121	HSP90AB1,HSP90B1,ITGB1,PDIA3,RALA,RAN,RAP1B,SET
IL-4 Signaling	1.5	0.0139	2.121	ARG1,COL12A1,COL1A2,COL3A1,COL6A1,GNAI2,RALA,RAP1B
Leukocyte Extravasation Signaling	8.38	0.0622	2.111	ACTN4,CD44,CDC42,EDIL3,GNAI2,ITGA3,ITGB1,MSN,MYL6,RAP1B,RHOA,VCL
PI3K/AKT Signaling	8.2	0.06	2.111	HSP90AB1,HSP90B1,ITGA3,ITGA5,ITGB1,ITGB3,RALA,RAP1B,SFN,YWHAB,YWHAQ,YWHAZ
Macropinocytosis Signaling	7.53	0.105	2	ACTN4,CDC42,ITGA5,ITGB1,ITGB3,RALA,RAP1B,RHOA
Agrin Interactions at Neuromuscular Junction	4.1	0.0725	2	CDC42,ITGB1,LAMC1,RALA,RAP1B
Chemokine Signaling	2.75	0.0494	2	GNAI2,RALA,RAP1B,RHOA
Colorectal Cancer Metastasis Signaling	2.75	0.0258	2	CDC42,GNAI2,GNB1,GNB2,RALA,RAP1B,RHOA
Gαi Signaling	2.69	0.0357	2	GNAI2,GNB1,GNB2,RALA,RAP1B
Telomerase Signaling	2.3	0.037	2	HSP90AB1,HSP90B1,RALA,RAP1B
NGF Signaling	2.14	0.0333	2	CDC42,RALA,RAP1B,RHOA
RHOA Signaling	2.09	0.0323	2	MSN,MYL6,PFN1,RHOA
HMGB1 Signaling	1.65	0.024	2	CDC42,RALA,RAP1B,RHOA
IL-17 Signaling	1.5	0.0214	2	HSP90AB1,HSP90B1,RALA,RAP1B
Synaptic Long Term Depression	1.42	0.0202	2	GNAI2,PDIA3,RALA,RAP1B
Human Embryonic Stem Cell Pluripotency	1.4	0.0199	2	HSP90AB1,HSP90B1,RALA,RAP1B
SAPK/JNK Signaling	0.664	0.00996	2	CDC42,GNB1,GNB2,RALA,RAP1B
Phagosome Formation	3.83	0.0201	1.941	CDC42,IGKC,ITGA3,ITGA5,ITGB1,ITGB3,MARCKS,MYH1,MYH9,MYL6,RALA,RAP1B,RHOA,TLN1
Protein Kinase A Signaling	5.61	0.0316	1.897	FLNA,GNAI2,GNB1,GNB2,H1-3,MYL6,PDIA3,RAP1B,RHOA,SFN,YWHAB,YWHAQ,YWHAZ
Cardiac Hypertrophy Signaling (Enhanced)	3.72	0.0221	1.897	ATP2A1,GNAI2,GNB1,GNB2,ITGA3,ITGA5,ITGB1,ITGB3,PDIA3,RALA,RAP1B,RHOA
Phospholipase C Signaling	1.91	0.0125	1.897	AHNAK,CDC42,GNB1,GNB2,IGKC,ITGA3,ITGA5,ITGB1,ITGB3,MARCKS,MYL6,RALA,RAP1B,RHOA
Actin Nucleation by ARP-WASP Complex	6.84	0.086	1.89	CDC42,ITGA3,ITGA5,ITGB1,ITGB3,RALA,RAP1B,RHOA
Regulation of Actin-based Motility by Rho	6.13	0.0696	1.89	CDC42,ITGA3,ITGA5,ITGB1,ITGB3,MYL6,PFN1,RHOA
PAK Signaling	6.07	0.0684	1.89	CDC42,ITGA3,ITGA5,ITGB1,ITGB3,MYL6,RALA,RAP1B
Signaling by Rho Family GTPases	5.92	0.0412	1.89	CDC42,GNAI2,GNB1,GNB2,ITGA3,ITGA5,ITGB1,ITGB3,MSN,MYL6,RHOA
Cardiac Hypertrophy Signaling	4.33	0.0345	1.89	CDC42,GNAI2,GNB1,GNB2,MYL6,PDIA3,RALA,RAP1B,RHOA
Estrogen Receptor Signaling	3.52	0.0244	1.89	GNAI2,GNB1,GNB2,HSP90AB1,HSP90B1,MYL6,PDIA3,RALA,RAP1B,RHOA
Role of Tissue Factor in Cancer	3.43	0.0338	1.89	F10,ITGA3,ITGB1,ITGB3,P4HB,RALA,RAP1B
Paxillin Signaling	8.77	0.0935	1.667	ACTN4,CDC42,ITGA3,ITGA5,ITGB1,ITGB3,RALA,RAP1B,TLN1,VCL
Wound Healing Signaling Pathway	4.45	0.0357	1.667	COL12A1,COL1A2,COL3A1,COL6A1,ITGA3,ITGB1,LAMC1,RALA,RAP1B
Myelination Signaling Pathway	3.59	0.0275	1.667	CDC42,ITGA3,ITGB1,ITGB3,LAMC1,RALA,RAP1B,RHOA,SLC2A1
Chaperone Mediated Autophagy Signaling Pathway	1.69	0.0142	1.667	EEF1A1,HSP90AB1,HSP90B1,HSPA1A/HSPA1B,HSPA8,IDH2,PSMA8,PSMB6,RAB11A
FAK Signaling	0.659	0.00865	1.667	COL1A2,COL3A1,ITGA3,ITGA5,ITGB1,ITGB3,RALA,RAP1B,RHOA
ERK/MAPK Signaling	5.9	0.0465	1.633	ITGA3,ITGA5,ITGB1,ITGB3,RALA,RAP1B,TLN1,YWHAB,YWHAQ,YWHAZ
HGF Signaling	4.65	0.053	1.633	CDC42,ITGA3,ITGA5,ITGB1,ITGB3,RALA,RAP1B
Immunogenic Cell Death Signaling Pathway	4.62	0.0667	1.633	ANXA1,HSP90AB1,HSP90B1,HSPA1A/HSPA1B,HSPA8,PDIA3
TR/RXR Activation	3.76	0.0469	1.633	ATP2A1,ENO1,F10,ITGA5,ITGB3,SLC2A1
Reelin Signaling in Neurons	3.59	0.0435	1.633	CDC42,ITGA3,ITGA5,ITGB1,RAP1B,RHOA
Opioid Signaling Pathway	2.67	0.025	1.633	CDC42,CLTC,GNAI2,GNB1,GNB2,RALA,RAP1B
CDC42 Signaling	1.12	0.0122	1.633	CDC42,ITGA3,ITGA5,ITGB1,ITGB3,MYL6,RALA
Breast Cancer Regulation by Stathmin1	1.07	0.0118	1.633	GNB1,GNB2,RALA,RAP1B,RHOA,TUBA4A,TUBB4B
Oxytocin Signaling Pathway	5.69	0.039	1.508	ATP2B4,EEF2,GNAI2,GNB1,GNB2,MYH1,MYH9,MYL6,RALA,RAP1B,RHOA
IL-12 Signaling and Production in Macrophages	3.87	0.034	1.414	APOB,APOD,CD47,CLU,COL1A2,COL3A1,IGKC,S100A8
Regulation of Cellular Mechanics by Calpain Protease	8.21	0.1	1.342	ACTN4,ITGA3,ITGA5,ITGB1,ITGB3,RALA,RAP1B,TLN1,VCL
P2Y Purigenic Receptor Signaling Pathway	4.63	0.0526	1.342	GNAI2,GNB1,GNB2,ITGB3,PDIA3,RALA,RAP1B
NF-κB Activation by Viruses	3.85	0.0641	1.342	ITGA3,ITGB1,ITGB3,RALA,RAP1B
Inhibition of ARE-Mediated mRNA Degradation Pathway	3.2	0.0368	1.342	PSMA8,PSMB6,SFN,YWHAB,YWHAQ,YWHAZ
Regulation of eIF4 and p70S6K Signaling	2.93	0.0326	1.342	ITGA3,ITGA5,ITGB1,ITGB3,RALA,RAP1B
Role of NFAT in Cardiac Hypertrophy	2.5	0.0268	1.342	GNAI2,GNB1,GNB2,PDIA3,RALA,RAP1B
p70S6K Signaling	2.38	0.0172	1.342	EEF2,GNAI2,IGKC,PDIA3,RALA,RAP1B,SFN,YWHAB,YWHAQ,YWHAZ
MicroRNA Biogenesis Signaling Pathway	3.7	0.0374	1.134	HSP90AB1,HSP90B1,HSPA8,RALA,RAN,RAP1B,ST13
Osteoarthritis Pathway	3.85	0.0339	1	ANXA2,CASQ1,ITGA3,ITGA5,ITGB1,ITGB3,S100A8,S100A9
BAG2 Signaling Pathway	3.67	0.0588	1	ANXA2,HSPA1A/HSPA1B,HSPA8,PSMA8,PSMB6
Sphingosine-1-phosphate Signaling	2.98	0.0417	1	CASQ1,CDC42,GNAI2,PDIA3,RHOA
Unfolded protein response	2.58	0.0444	1	HSP90B1,HSPA1A/HSPA1B,HSPA8,P4HB
Apelin Cardiomyocyte Signaling Pathway	2.43	0.0404	1	ATP2A1,GNAI2,MYL6,PDIA3
TEC Kinase Signaling	1.92	0.0156	1	CDC42,GNAI2,GNB1,GNB2,ITGA3,ITGA5,ITGB1,ITGB3,RHOA
NOD1/2 Signaling Pathway	1.48	0.0212	1	HSP90AB1,HSP90B1,HSPA1A/HSPA1B,HSPA8
Regulation of the Epithelial Mesenchymal Transition by Growth Factors Pathway	1.46	0.0208	1	CDC42,RALA,RAP1B,RHOA
Pulmonary Healing Signaling Pathway	1.41	0.0201	1	CDC42,IDH2,RALA,RAP1B
Activin Inhibin Signaling Pathway	1.3	0.0184	1	COL1A2,COL3A1,IGKC,RHOA
CREB Signaling in Neurons	0.719	0.00988	1	GNAI2,GNB1,GNB2,PDIA3,RALA,RAP1B
Dendritic Cell Maturation	0.483	0.0084	1	COL1A2,COL3A1,FSCN1,IGKC,PDIA3
T Cell Receptor Signaling	0.257	0.00649	1	ITGA3,ITGB1,RALA,RAP1B
HIF1α Signaling	3.42	0.0337	0.816	HSPA1A/HSPA1B,HSPA8,LDHB,RALA,RAN,RAP1B,SLC2A1
Sertoli Cell Germ Cell Junction Signaling Pathway (Enhanced)	2.39	0.0254	0.816	CDC42,ITGA3,ITGB1,LAMC1,RALA,RAP1B
RAR Activation	1.24	0.014	0.816	CDC42,COL1A2,COL3A1,FABP5,GNB1,RHOA
Semaphorin Neuronal Repulsive Signaling Pathway	5.26	0.0533	0.707	CD44,ITGA3,ITGA5,ITGB1,ITGB3,MYL6,RHOA,VCAN
Natural Killer Cell Signaling	4.39	0.0404	0.707	CDC42,COL1A2,COL3A1,HSPA1A/HSPA1B,HSPA8,ITGB1,RALA,RAP1B
Systemic Lupus Erythematosus in T Cell Signaling Pathway	1.27	0.0124	0.707	CASQ1,CD44,CDC42,GNAI2,MSN,RALA,RAP1B,RHOA
ILK Signaling	7.15	0.0547	0.632	ACTN4,CDC42,DSP,FLNA,ITGB1,ITGB3,MYH1,MYH9,MYL6,RHOA,VCL
Sertoli Cell-Sertoli Cell Junction Signaling	5.43	0.0412	0.632	ACTN4,CDC42,ITGA3,ITGB1,LAMC1,RALA,RAP1B,TUBA4A,TUBB4B,VCL
Cachexia Signaling Pathway	3.89	0.0272	0.632	AZGP1,CASQ1,HSP90AB1,HSP90B1,HSPA1A/HSPA1B,HSPA8,P4HB,PHGDH,PSMA8,PSMB6
VEGF Signaling	3.36	0.0505	0.447	ACTN4,RALA,RAP1B,SFN,VCL
SNARE Signaling Pathway	2.74	0.0368	0.447	HSPA8,MYH1,MYH9,MYL6,RAB11A
EIF2 Signaling	1.79	0.0217	0.447	RALA,RAP1B,RPL18,RPLP0,RPLP2
CTLA4 Signaling in Cytotoxic T Lymphocytes	0.462	0.00822	0.447	CLTC,ITGA3,ITGB1,RALA,RAP1B
Synaptogenesis Signaling Pathway	3.02	0.0254	0.378	CDC42,HSPA8,MARCKS,NAP1L1,RALA,RAP1B,RHOA,TLN1
Glycolysis I	4.74	0.16	0	ENO1,GAPDH,PGK1,TPI1
Calcium Signaling	4.07	0.0364	0	ATP2A1,ATP2B4,CASQ1,MYH1,MYH9,MYL6,RAP1B,TPM4
Granzyme A Signaling	2.87	0.0533	0	ANP32A,H1-3,NME1,SET
Ferroptosis Signaling Pathway	2.82	0.0382	0	ALOX12B,H2AC20,RALA,RAP1B,SLC3A2
Dilated Cardiomyopathy Signaling Pathway	1.81	0.0267	0	LMNA,MYH1,MYH9,MYL6
DHCR24 Signaling Pathway	4.55	0.0511	-0.378	AHSG,AMBP,APOB,APOD,CLU,RALA,RAP1B
Production of Nitric Oxide and Reactive Oxygen Species in Macrophages	3.64	0.0366	-0.447	APOB,APOD,CDC42,CLU,RAP1B,RHOA,S100A8
Sirtuin Signaling Pathway	1.95	0.0205	-0.447	H1-3,IDH2,LDHB,PGK1,SLC2A1,TUBA4A
LXR/RXR Activation	3.86	0.0488	-0.816	AHSG,AMBP,APOB,APOD,CLU,S100A8
S100 Family Signaling Pathway	1.98	0.0143	-0.905	AHNAK,ANXA1,ANXA2,IGKC,MYH9,PDIA3,RHOA,S100A7,S100A8,S100A9,TPM4
Microautophagy Signaling Pathway	5.05	0.05	-1	CHMP4B,COL12A1,COL1A2,COL3A1,COL6A1,HSPA8,PSMA8,PSMB6
Role of PKR in Interferon Induction and Antiviral Response	1.95	0.0294	-1	HSP90AB1,HSP90B1,HSPA1A/HSPA1B,HSPA8
NAD Signaling Pathway	1.8	0.0265	-1	H1-3,IDH2,LDHB,NT5E
Neutrophil Extracellular Trap Signaling Pathway	3.61	0.0251	-1.265	CASQ1,COL12A1,COL1A2,COL3A1,COL6A1,IGKC,ITGA3,ITGB1,PDIA3,SLC2A1
HIPPO signaling	3.65	0.0581	-1.342	CD44,SFN,YWHAB,YWHAQ,YWHAZ
PTEN Signaling	4.28	0.0464	-1.633	CDC42,ITGA3,ITGA5,ITGB1,ITGB3,RALA,RAP1B
PPAR Signaling	2.31	0.0374	-2	HSP90AB1,HSP90B1,RALA,RAP1B
PPARα/RXRα Activation	2.09	0.0258	-2	HSP90AB1,HSP90B1,PDIA3,RALA,RAP1B
RHOGDI Signaling	9.83	0.0636	-2.121	CD44,CDC42,GNAI2,GNB1,GNB2,ITGA3,ITGA5,ITGB1,ITGB3,MSN,MYH1,MYH9,MYL6,RHOA
CLEAR Signaling Pathway	2	0.0211	-2.449	RALA,RAP1B,SFN,YWHAB,YWHAQ,YWHAZ

## Sheet: Upstreams
Upstream Regulator	Expr Fold Change	Molecule Type	Predicted Activation State	Activation z-score	p-value of overlap	Target Molecules in Dataset	Mechanistic Network			z-score > 2 significantly upregulated
geldanamycin		chemical drug	Activated	3.434	2.76e-09	ANXA1,ANXA2,CDC42,CLU,EEF1A1,HSP90AB1,HSP90B1,HSPA1A/HSPA1B,ITGB1,PFN1,RALA,RHOA,ST13,YWHAQ	18 (2)			z-score < 2 significantly downregulated
MRTFA		transcription regulator	Activated	3.26	1.51e-07	CD44,COL3A1,FLNA,ITGA5,ITGB1,LMNA,MYH9,PFN1,S100A8,S100A9,VCL	41 (5)
MRTFB		transcription regulator	Activated	2.96	4.91e-06	COL3A1,FLNA,ITGA5,ITGB1,LMNA,MYH9,S100A8,S100A9,VCL	35 (4)
YAP1		transcription regulator	Activated	2.874	1e-08	ARG1,CCDC80,CD44,CDC42,COL3A1,COL6A1,FLNA,ITGA5,ITGB1,LAMC1,LMNA,MYH9,NAP1L1,RPL18,RPLP0,RPLP2,SFN,VCL	60 (7)
EDN1		cytokine	Activated	2.775	3.86e-12	ANXA1,ANXA4,ANXA6,CDC42,COL1A2,HSPA8,ITGA5,ITGB1,ITGB3,MSN,MYL6,SLC2A1,TPM4,VCAN,VCL	108 (20)
filgrastim		biologic drug	Activated	2.728	8.89e-05	ANXA1,ATP2B4,CD44,CD59,CLU,ENO1,FABP5,GAPDH,IGKC,LDHB,PRDX2
miR-300-5p (and other miRNAs w/seed UGAAGAG)		mature microRNA	Activated	2.646	1	AHSG,CSTA,EDIL3,IDH2,PDIA4,PSMA8,TGM1
MAP2K1		kinase	Activated	2.606	1.42e-05	CD44,COL1A2,COL3A1,CSTA,ENO1,FLNA,ITGA5,ITGB1,ITGB3	86 (17)
SRF		transcription regulator	Activated	2.594	6.37e-07	FABP5,FLNA,HSPG2,ITGB1,MYH1,MYH9,S100A8,S100A9,SLC2A1,TLN1,TUBB4B,VCAN,VCL	28 (4)
SMAD3		transcription regulator	Activated	2.461	7.89e-06	APOB,CD59,COL1A2,COL3A1,COL6A1,ENG,HSP90B1,ITGB1,LAMC1,PTX3,VCAN	108 (15)
miR-1281 (miRNAs w/seed CGCCUCC)		mature microRNA	Activated	2.449	0.248	AZGP1,DSC1,EEF2,FSCN1,LORICRIN,LRG1
ARNT2		transcription regulator	Activated	2.449	0.00173	COL12A1,ITGB3,ITIH3,PFN1,PGK1,SLC2A1
bleomycin		biologic drug	Activated	2.44	0.000138	ARG1,BASP1,COL1A2,COL3A1,ITGB1,MSN,PTX3,SLC2A1,STOM	89 (15)
ETS1		transcription regulator	Activated	2.415	0.000107	ANPEP,CD44,COL1A2,EEF1D,HSPA1A/HSPA1B,HSPA8,ITGB3,LAMC1
CCR2		G-protein coupled receptor	Activated	2.414	5.07e-07	ARG1,COL12A1,COL1A2,COL6A1,HSPG2,ITIH3,TGFBI,VCAN	67 (7)
Brd4		kinase	Activated	2.4	5.92e-05	COL1A2,COL3A1,ENO1,PGK1,SLC2A1,SLC4A1	76 (4)
AGT		growth factor	Activated	2.391	2.13e-10	AMBP,ANXA1,ARG1,CAVIN1,CCDC80,CD44,COL12A1,COL1A2,COL3A1,COL6A1,ENG,GNB2,HABP2,HSPA1A/HSPA1B,HSPG2,IGFBP2,ITGA3,ITGA5,ITGB1,ITGB3,PFN1,RHOA,S100A8,S100A9,SLC2A1,TGFBI	105 (20)
CD44	1.653	other	Activated	2.352	3.39e-07	ANXA11,CD44,CLU,COL3A1,ENO1,HSP90AB1,ITGA3,ITGA5,LAMC1,PGK1,SLC2A1	91 (13)
FN1		other	Activated	2.335	1.03e-08	ACTN4,AHCY,CLIC4,FLNA,ITGA5,ITGB1,ITGB3,MARCKS,SLC2A1,TLN1,VCL,YWHAZ	92 (12)
miR-6918-3p (miRNAs w/seed GAGCCUG)		mature microRNA	Activated	2.333	0.139	CALML3,GAPDH,H1-3,ITGA3,PHGDH,PKP1,TGM1,UMOD,VCL
KRAS		enzyme	Activated	2.323	1.51e-16	AHNAK,ANPEP,ARG1,CAVIN1,CCDC80,CD44,CLU,COL12A1,COL1A2,COL3A1,COL6A1,DSP,EEF1A1,ENG,ENO1,FABP5,FLNA,FLOT2,GAPDH,HSPG2,IGFBP2,ITGA3,ITGB1,ITGB3,MSN,NT5E,PDIA3,PTX3,RHOA,SLC2A1,SLC3A2,STOM,TLN1,TUBA4A,VCAN	96 (19)
SORL1		transporter	Activated	2.309	9.11e-10	AZGP1,COL1A2,COL3A1,COL6A1,ENG,F10,HSP90AB1,ITGA5,ITGB1,LAMC1,MFGE8,NID2	69 (7)
taurodeoxycholic acid		chemical - endogenous mammalian	Activated	2.236	0.000229	ANPEP,APOD,NT5E,S100A8,S100A9	23 (3)
diphtheria toxin		chemical - endogenous non-mammalian	Activated	2.236	0.00181	COL12A1,COL1A2,COL3A1,S100A8,S100A9
NFAT5		transcription regulator	Activated	2.236	0.000457	CD44,COL1A2,ITGB3,PGK1,SLC2A1,VCL	42 (7)
miR-3063-3p (miRNAs w/seed GAGGAAU)		mature microRNA	Activated	2.236	0.158	AHSG,CSTA,KRT80,LRG1,PSMA8
IL18		cytokine	Activated	2.213	0.00806	ARG1,CD44,CD47,SET,SLC3A2
nitric oxide		chemical - endogenous mammalian	Activated	2.213	6.57e-05	CD44,HSP90AB1,HSPG2,PDIA4,SFN,TLN1,VCL	75 (4)
diethylstilbestrol		chemical drug	Activated	2.2	2.23e-05	AMBP,CLU,HSP90AB1,HSP90B1,IGFBP2,KRT13,MFGE8,S100A8,SFN,TGFBI	60 (3)
FOS		transcription regulator	Activated	2.164	6.53e-07	ANXA4,CD44,CLU,COL6A1,CSTA,ENO1,HSP90B1,ITGB1,KRT13,MYH9,PFN1,RPLP0,S100A8,S100A9,TGFBI,YWHAZ	20 (3)
TNFSF11		cytokine	Activated	2.158	0.000412	CD44,ITGA5,ITGB3,S100A8,S100A9,SLC2A1,TLN1,YWHAZ	102 (20)
lactacystin		chemical - protease inhibitor	Activated	2.157	3.38e-05	APOB,CLIC1,GNAI2,HSP90B1,PFN1,RPLP0,RPLP2,SLC3A2
tetradecanoylphorbol acetate		chemical drug	Activated	2.152	4.8e-10	ANXA1,ARG1,ATP2B4,CD44,CDC42,CKAP4,CSTA,EEF1D,GNAI2,H2AC20,HSP90AB1,IGFBP2,ITGA5,ITGB1,ITGB3,LORICRIN,MYH1,MYH9,PHGDH,PTX3,S100A8,S100A9,SERPINB12,SERPINB3,SLC2A1,SPRR1B,TGM1,VCAN,VCL	111 (21)
Vegf		group	Activated	2.137	0.00528	ANP32A,ANPEP,CD44,CDC42,FLNA,ITGB1,NID2,SFN,YWHAZ
miR-365-3p (and other miRNAs w/seed AAUGCCC)		mature microRNA	Activated	2.121	0.309	AHSG,ARG1,CSTA,HSPA8,NME1,SERPINB12,SET,UMOD
KLF6		transcription regulator	Activated	2.037	1.1e-06	ARG1,CD44,ENG,F10,GAPDH,ITGA5,ITGB3,PFN1,PGK1,TPI1,VCAN	76 (6)
dinoprost		chemical - endogenous mammalian	Activated	2	0.00011	ANXA4,HSPA1A/HSPA1B,PDIA4,PTX3,YWHAZ
MYOC		other	Activated	2	0.000206	ANXA1,CD44,FSCN1,ITGB1,LAMC1	21 (3)
GPR15LG		cytokine	Activated	2	0.000102	S100A8,S100A9,SERPINB3,TGM1
GPR151		G-protein coupled receptor	Activated	2	5.97e-06	CD44,ENO1,NT5E,TGFBI
SIM1		transcription regulator	Activated	2	0.0436	COL12A1,ITGB3,ITIH3,PFN1
miR-4477a (miRNAs w/seed UAUUAAG)		mature microRNA	Activated	2	0.0935	AHSG,EDIL3,PSMB6,SERPINB3
miR-3605-3p (miRNAs w/seed CUCCGUG)		mature microRNA	Activated	2	0.214	AZGP1,IGFBP2,LORICRIN,TGM3
miR-3068-5p (miRNAs w/seed UGGAGUU)		mature microRNA	Activated	2	0.476	AHNAK,CLU,PHGDH,RTN4
miR-4719 (miRNAs w/seed CACAAAU)		mature microRNA	Activated	2	0.232	DSC1,EDIL3,GGCT,SERPINB3
LTA		cytokine	Activated	2	0.000437	CD44,ITGA5,ITGB1,ITGB3	99 (16)
miR-7063-5p (miRNAs w/seed UGAGAGG)		mature microRNA	Activated	2	1	ACTN4,AZGP1,CSTA,LRG1
NFIC		transcription regulator	Activated	2	0.00578	CD44,CDC42,COL6A1,LMNA
miR-3618-5p (miRNAs w/seed GUGAUUU)		mature microRNA	Activated	2	0.269	ALOX12B,CSTA,EDIL3,MEP1A
E. coli B5 lipopolysaccharide		chemical - endogenous non-mammalian		1.982	0.0777	AHSG,CD44,EEF1A1,MSN
genistein		chemical drug		1.982	0.111	APOB,ARG1,CD44,CLU,HSPA1A/HSPA1B
BHLHE40		transcription regulator		1.98	0.149	ANXA1,CD47,PGK1,SLC2A1
VTN		other		1.972	3.68e-05	COL1A2,ITGA5,ITGB1,SFN
NCOA3		transcription regulator		1.97	0.00368	CCDC80,CD44,PGK1,SLC2A1	82 (9)
GATA3		transcription regulator		1.966	0.00458	FSCN1,LORICRIN,S100A8,S100A9,SLC2A1,TGM1	70 (9)
HOXD3		transcription regulator		1.964	5.97e-06	DSP,ITGA5,ITGB3,TGFBI
CD40LG		cytokine		1.954	0.012	ANXA6,CD44,CLU,FSCN1,HSPA1A/HSPA1B,MARCKS,NAP1L1
tunicamycin		chemical - endogenous non-mammalian		1.922	0.00917	COL6A1,HSP90B1,P4HB,PDIA3,SLC2A1,USO1	65 (7)
HOXA10		transcription regulator		1.913	0.000135	COL3A1,CSTA,IDH2,ITGB3,MSN,P4HB,PHGDH
5-azacytidine		chemical drug		1.912	0.000182	ANXA2,CAVIN1,CD44,HSP90B1,HSPA8,LDHB,SLC3A2
miR-1184 (miRNAs w/seed CUGCAGC)		mature microRNA		1.897	0.0447	CALML3,CAVIN1,CLU,IDH2,IGFBP2,KRT78,RAN,S100A8,TGM3,YWHAZ
miR-3158-5p (and other miRNAs w/seed CUGCAGA)		mature microRNA		1.897	1	CAVIN1,EDIL3,GGCT,IGFBP2,JAKMIP2,LORICRIN,PGK1,S100A8,SERPINB3,TGM3
miR-346 (and other miRNAs w/seed GUCUGCC)		mature microRNA		1.897	0.441	AHSG,ARG1,GGCT,NME1,P4HB,PDIA4,PKP1,SEMG2,TGM3,VCL
miR-4722-5p (miRNAs w/seed GCAGGAG)		mature microRNA		1.897	0.0395	CALML3,CASQ1,CLU,DSC3,EEF1A1,FLOT2,KPRP,KRT78,MARCKS,PKP1
phytohemagglutinin		chemical drug		1.897	2e-05	AHSG,CD44,CD47,COL1A2,ENG,ITGB3,KRT13,NME1,NT5E,SLC4A1	77 (7)
tetrabromobisphenol A		chemical toxicant		1.89	5.59e-08	COL12A1,COL1A2,COL3A1,COL6A1,ENG,ITGA3,ITGB3	52 (9)
Akt		group		1.89	0.000992	CD44,COL3A1,HSPG2,IGFBP2,LMNA,NT5E,PTX3,SLC2A1,VCAN	77 (18)
miR-4690-3p (and other miRNAs w/seed CAGCCCA)		mature microRNA		1.89	0.372	AZGP1,MASP2,NME1,PFN1,PHGDH,PKP1,RPL18
miR-3191-5p (miRNAs w/seed UCUCUGG)		mature microRNA		1.89	0.283	ACTN4,CCDC80,CLIC4,DSC3,FSCN1,KRT80,S100A7
cuprizone		chemical toxicant		1.89	3.72e-05	ANXA2,FABP5,FLNA,MSN,MYH9,TGM1,TLN1
EP300		transcription regulator		1.833	0.000672	ANXA6,CD59,COL1A2,HSP90AB1,LMNA,LORICRIN,PGK1,RHOA,SLC2A1,STOM	56 (13)
oleic acid		chemical - endogenous mammalian		1.83	0.000399	APOB,ARG1,CLU,FABP5,GAPDH,ITGB1	92 (20)
miR-4736 (and other miRNAs w/seed GGCAGGU)		mature microRNA		1.803	0.227	ACTN4,AZGP1,EEF1A1,EEF1D,F10,FLOT2,HSPG2,ITGA3,KPLCE,KPRP,KRT80,LRG1,MFGE8,PRDX2,SEMG1,SET,STOM,TLN1,TPI1,VASN
RAF1		kinase		1.787	6.4e-05	ANXA1,CD44,CSTA,ITGB1,ITGB3,RAN,SPRR1B,TUBA4A	86 (15)
IPMK		kinase		1.778	6.44e-11	FLNA,HSP90AB1,ITGA3,ITGB1,ITGB3,MYL6,NT5E,PFN1,RHOA
PDGF-BB		complex		1.769	2.86e-07	ANXA11,CD44,COL12A1,COL1A2,COL3A1,FLNA,ITGA5,ITGB1,LMNA,MYH1,VCAN,YWHAB,YWHAQ	72 (18)
valproic acid		chemical drug		1.747	0.0298	ATP2B4,CD44,FSCN1,GNAI2,NME1,PSMB6,PTX3
thioacetamide		chemical toxicant		1.732	0.000197	ANXA1,ANXA2,ANXA4,CD44,CLU,COL1A2,COL3A1,EHD3
gemcitabine		chemical drug		1.73	0.00319	CD44,CD47,NT5E,SLC2A1	58 (12)
IL4		cytokine		1.725	7.46e-14	AHNAK,ANXA1,ANXA2,ANXA4,ANXA6,ARG1,ATP2A1,CD44,CKAP4,CLTC,COL1A2,COL3A1,CSTA,DSC1,FLNA,FSCN1,HSPA1A/HSPA1B,ITGB1,ITGB3,LGALS7/LGALS7B,LORICRIN,MYH9,NAP1L1,PGK1,PHGDH,PSMB6,RHOA,S100A8,S100A9,SERPINB3,SLC2A1,TGFBI,TLN1,TPI1,USO1	80 (16)
CSF1		cytokine		1.724	1.49e-05	ARG1,ENO1,F10,HSP90B1,ITGA5,ITGB1,ITGB3,RHOA,SLC2A1,TLN1,TPI1	103 (22)
indomethacin		chemical drug		1.671	0.000993	ANXA1,ANXA2,CD44,CLU,P4HB,S100A8,VCAN	95 (18)
miR-7011-3p (miRNAs w/seed CUGCUUC)		mature microRNA		1.667	0.032	CALML3,CD59,CKAP4,FLOT2,FSCN1,GAPDH,H1-3,RALA,SERPINB12
AGN194204		chemical drug		1.667	1.08e-05	ANXA11,ANXA2,CLIC4,GAPDH,GGCT,GNB2,KRT80,LMNA,SLC3A2
NOTCH1		transcription regulator		1.656	1.42e-05	CD44,COL1A2,HSP90AB1,HSPA8,IGFBP2,ITGB1,LORICRIN,PDIA3,PGK1,SLC2A1	71 (19)
doxorubicin		chemical drug		1.653	4.99e-05	ANXA1,ANXA2,CD44,CD47,CKAP4,CLU,COL3A1,EEF1A1,LDHB,NT5E,P4HB,S100A8,S100A9,SFN	99 (16)
TGFB1		growth factor		1.652	5.77e-21	AHNAK,ANPEP,ANXA11,ANXA2,APOB,ARG1,CALML3,CD44,CD59,CLIC4,CLU,COL12A1,COL1A2,COL3A1,COL6A1,DSP,EEF1A1,ENG,ENO1,FABP5,FLNA,FSCN1,GNAI2,HABP2,HSP90B1,HSPA1A/HSPA1B,HSPG2,IGFBP2,ITGA3,ITGA5,ITGB1,ITGB3,ITIH3,LAMC1,MSN,MYH9,MYL6,NME1,NT5E,PGK1,PHGDH,PTX3,RHOA,SLC2A1,SLC3A2,SLC4A1,TGFBI,TPI1,TUBB4B,USO1,VAT1,VCAN,VCL,YWHAZ	117 (23)
prednisolone		chemical drug		1.633	0.000865	ARG1,HSPA8,MYH9,PGK1,PRDX2,RHOA,TUBA4A
HMG20A		transcription regulator		1.633	6.88e-05	CD44,CLU,FLNA,ITGA5,NT5E,VCAN
SOX7		transcription regulator		1.633	3.42e-06	ENG,HSPG2,LORICRIN,MFGE8,TGFBI,VCAN
MKNK1		kinase		1.633	0.000118	ANXA2,CLU,EEF1D,FLNA,GGCT,LAMC1,USO1
miR-4776-5p (miRNAs w/seed UGGACCA)		mature microRNA		1.633	0.0345	AMBP,AZGP1,CD44,PSMA8,SEMG1,SEMG2
miR-466c-3p (and other miRNAs w/seed AUACAUG)		mature microRNA		1.633	0.032	ARG1,AZGP1,EDIL3,IGFBP2,UMOD,YWHAZ
TGFB2		growth factor		1.625	0.000131	CD59,COL1A2,COL3A1,HSPG2,S100A8,VCAN	60 (12)
mibolerone		chemical drug		1.616	6.37e-11	AHNAK,CCDC80,CLTC,CLU,COL1A2,HSP90B1,LRG1,NME1,P4HB,PGK1,TGFBI,USO1
STAT3		transcription regulator		1.612	2.9e-06	AHSG,ARG1,CD44,COL1A2,COL3A1,FSCN1,ITGA5,ITGB1,LDHB,NT5E,PDIA4,PGK1,PTX3,S100A7,S100A9,SERPINB3,SLC2A1,VCAN	86 (20)
vancomycin		biologic drug		1.584	7.79e-06	ANXA1,ANXA2,APOD,CD44,CLU,COL3A1,RHOA,RTN4,SET
VEGFA		growth factor		1.556	0.000709	ANP32A,ANPEP,CLIC4,ITGB1,ITGB3,LMNA,NME1,SET	39 (6)
Tgf beta		group		1.553	2.83e-07	BASP1,CLU,COL12A1,COL1A2,COL3A1,ENG,F10,FSCN1,HSPG2,ITGA5,ITGB1,ITGB3,NID2,PGK1,TGFBI	82 (15)
TAFAZZIN		enzyme		1.534	7.05e-06	ANXA1,ANXA11,ANXA2,ARG1,BASP1,CD44,CDC42,IGKC,PTX3,SLC2A1,TPI1	44 (7)
CXCL12		cytokine		1.524	0.000352	CD44,CD47,COL3A1,FLNA,ITGB1,ITGB3,MARCKS	87 (15)
deferoxamine		chemical drug		1.51	7.49e-05	ANXA2,CD47,CD59,ENO1,HSPA1A/HSPA1B,IGFBP2,PGK1,SLC2A1	73 (13)
miR-7069-5p (miRNAs w/seed UGGGGGC)		mature microRNA		1.5	0.0197	ACTN4,AZGP1,CKAP4,CSTA,F10,FSCN1,GAPDH,HABP2,ITGA5,KRT78,LRG1,MFGE8,RAN,SLC4A1,TLN1,VASN
D-glucose		chemical - endogenous mammalian		1.492	1.27e-11	ANXA1,APOB,ARG1,ATP2B4,CD59,CLU,COL1A2,COL3A1,ENO1,FABP5,GAPDH,ITGA5,ITGB1,LAMC1,PDIA3,PDIA4,PGK1,S100A8,SEMG1,SLC2A1,SLC3A2,TPI1,USO1,VCAN,VCL	108 (19)
FOXM1		transcription regulator		1.492	1.3e-05	ANXA1,CD44,ITGA5,ITGB1,MFGE8,PGK1,PRDX2,VCAN	75 (10)
SRC		kinase		1.485	0.00118	CAVIN1,COL1A2,ENO1,PGK1,SLC2A1	84 (18)
homocysteine		chemical - endogenous mammalian		1.477	0.000679	ANXA2,CLU,EEF1A1,EEF1D,PRDX2
bucladesine		chemical toxicant		1.473	0.0274	ANXA1,CD44,CLU,ITGB1,SLC2A1,STOM
HGF		growth factor		1.469	0.00131	ANP32A,CD44,COL1A2,COL3A1,FLNA,ITGB1,NID2,PGK1,S100A9,YWHAZ	81 (18)
ERK		group		1.467	0.0044	CLU,COL3A1,ITGB3,SFN,SLC2A1,VCAN	92 (17)
cyclosporin A		biologic drug		1.464	0.000113	ANXA1,ANXA2,APOB,APOD,CD44,CLU,EDIL3,FLNA,LORICRIN,NME1,S100A9	86 (10)
IL5		cytokine		1.463	0.000421	ANXA2,ANXA6,CKAP4,ENO1,HSP90B1,SLC2A1,TPI1,TPM4
palmitic acid		chemical - endogenous mammalian		1.457	0.00542	AHSG,EEF1A1,GAPDH,HSP90B1,IDH2,ITGB1,NT5E,SLC3A2
L-triiodothyronine		chemical - endogenous mammalian		1.455	9.81e-06	AHSG,APOB,CD44,CLU,ENG,GNAI2,ITGB3,ITIH3,LMNA,NME1,NT5E,PGK1,PRDX2,SLC2A1	51 (11)
miR-3073a-3p (miRNAs w/seed UGAUGUC)		mature microRNA		1.414	0.0241	EDIL3,EEF2,KPRP,PSMA8,SET,TPI1,TUBB4B,YWHAQ
miR-4504 (miRNAs w/seed GUGACAA)		mature microRNA		1.414	0.0419	AHSG,ATP2A1,EEF1A1,MYH1,PGK1,PSMB6,RTN4,STOM
miR-12190-3p (and other miRNAs w/seed GGAGAAC)		mature microRNA		1.414	0.0283	CKAP4,EDIL3,HABP2,LORICRIN,MFGE8,PIP,RAN,SLC3A2
dexamethasone		chemical drug		1.409	1.61e-12	ANPEP,ANXA1,APOD,ATP2B4,CD44,CD47,CD59,CLIC1,CLIC4,CLU,COL1A2,COL3A1,COL6A1,EEF1A1,ENO1,FABP5,FLOT2,FSCN1,GAPDH,GGCT,GNAI2,HSP90B1,HSPA8,IGFBP2,IGKC,ITGA3,ITGA5,ITGB1,ITGB3,LAMC1,LDHB,MARCKS,MFGE8,PGK1,PRDX2,PTX3,RHOA,RPLP0,S100A8,S100A9,SLC2A1,SLC4A1,STOM,TGFBI,VCAN,VCL	111 (21)
TGFB3		growth factor		1.4	8.64e-06	CD59,COL1A2,COL3A1,EEF1D,ENG,ITGB3,RHOA	42 (6)
Mek		group		1.387	0.00545	ANPEP,CLU,COL1A2,ITGB1,ITGB3,NT5E,SLC2A1	88 (19)
TRAP1		enzyme		1.387	0.000309	ANXA1,CD44,GAPDH,ITGB1,SLC2A1
ZC3H12A		enzyme		1.387	0.00587	ENG,ITGB3,KRT13,PDIA4,SERPINB3
F2R		G-protein coupled receptor		1.387	0.000447	CD44,CD47,DSP,LDHB,RHOA	42 (7)
NFKBIA		transcription regulator		1.372	9.61e-07	AZGP1,CD44,CLU,COL1A2,COL3A1,FSCN1,HSPA8,ITGA3,ITGB1,MFGE8,PTX3,S100A8,S100A9,YWHAZ	83 (18)
CG		complex		1.368	0.00255	CLU,FABP5,GGCT,IGFBP2,ITGA3,ITGB1,ITGB3,PTX3,SLC2A1,VCAN	93 (18)
methylprednisolone		chemical drug		1.363	8.58e-08	AHCY,ANPEP,ANXA1,ANXA2,ARG1,CD44,FABP5,GNAI2,HSP90B1,HSPA1A/HSPA1B,IDH2,IGKC,ITGA5,ITGB1,NAP1L1,NME1,PKP1,TUBA4A	66 (9)
allopurinol		chemical drug		1.342	0.000356	ANXA1,ANXA2,CD44,CLU,SLC2A1	40 (7)
fulvestrant		chemical drug		1.342	0.0312	CCDC80,ITGB1,ITGB3,NME1,TUBA4A
methapyrilene		chemical drug		1.342	0.000215	AMBP,ANXA2,EEF1A1,ITGB1,SLC3A2,YWHAZ
SUCNR1		G-protein coupled receptor		1.342	1.14e-07	COL1A2,COL3A1,ITGB1,LAMC1,MYH1
NOTCH3		transcription regulator		1.342	0.000148	APOD,COL3A1,ITGA3,ITGB3,PTX3
miR-7673-3p (miRNAs w/seed UCCUUAC)		mature microRNA		1.342	0.0345	CLIC4,DSP,H1-3,PSMA8,PSMB6
Cdc42		enzyme		1.342	1.47e-05	FLNA,FLOT2,HSP90AB1,MYH9,NME1,PHGDH
6-hydroxydopamine		chemical toxicant		1.342	0.00034	HSP90AB1,HSPA1A/HSPA1B,HSPA8,P4HB,PDIA3
IL13		cytokine		1.331	0.00273	ARG1,CD44,COL1A2,COL3A1,GNAI2,JAKMIP2,RHOA,S100A8,SERPINB3	104 (17)
NFkB (complex)		complex		1.331	0.00241	CD44,CLU,COL1A2,FABP5,IGFBP2,IGKC,ITGB1,LGALS7/LGALS7B,PKP1,PTX3,SLC2A1	96 (17)
HIF1A		transcription regulator		1.33	7.47e-07	CAVIN1,CD44,COL1A2,ENG,ENO1,FSCN1,GAPDH,H2AC20,IGFBP2,ITGA5,ITGB3,MYH9,NT5E,PGK1,SLC2A1,TPI1	63 (15)
TP73		transcription regulator		1.322	0.000292	ENG,FLOT2,HSPA1A/HSPA1B,IDH2,ITGA5,LRG1,MYH9,RAN,RTN4,SFN,YWHAB
gentamicin		chemical drug		1.32	6.63e-05	APOD,CLU,EEF1A1,HSP90B1,HSPA1A/HSPA1B,NME1,PDIA4,PHGDH,RHOA,VAT1
miR-4476 (and other miRNAs w/seed AGGAAGG)		mature microRNA		1.319	0.0086	ACTN4,AHSG,ALOX12B,AMBP,ANXA2,ATP2B4,CD44,CLIC4,CLU,CSTA,FLOT2,ITGA3,KPRP,KRT78,KRT80,LRG1,MEP1A,NT5E,SET,TGM3,TPI1,VAT1,VCL,YWHAZ
F2		peptidase		1.314	5.64e-05	CD44,CD47,CKAP4,CLIC1,CLU,ITGB1,MYH9,PDIA4,RHOA	104 (19)
IGF1		growth factor		1.311	5.64e-06	ANPEP,ATP2A1,CCDC80,CD44,CLU,COL1A2,COL3A1,GAPDH,HSPA1A/HSPA1B,IGFBP2,ITGA3,ITGA5,SFN,SLC2A1,TGFBI	95 (21)
ERK1/2		group		1.309	0.00357	CD44,COL3A1,ENO1,ITGA3,ITGB3,PSMB6,VCAN	99 (20)
8-bromo-cAMP		chemical reagent		1.309	2.16e-05	ACTN4,ARG1,CDC42,CLU,COL3A1,GNAI2,HSP90B1,ITGA3,ITGB3,MYH9,RALA,SLC2A1,VCL	108 (20)
FGFR1		kinase		1.276	6.83e-05	COL3A1,EEF1A1,ENG,FLNA,HSP90B1,SFN,TGFBI
miR-6899-5p (miRNAs w/seed GCAGAAC)		mature microRNA		1.265	0.00207	ANXA4,CD47,FLOT2,H1-3,IDH2,KPRP,KRT13,LORICRIN,MEP1A,UMOD
Insulin		group		1.262	8.46e-06	CD44,COL1A2,COL3A1,COL6A1,GAPDH,HSP90B1,HSPA8,IGFBP2,ITGA3,ITGB3,LDHB,P4HB,PGK1,RHOA,SLC2A1,TGFBI	108 (23)
IL3		cytokine		1.262	0.00029	ARG1,EEF1A1,HSP90B1,ITGB3,PHGDH,RALA,RAN,SLC2A1,SLC3A2
PTEN		phosphatase		1.262	2.49e-05	ANXA1,ARG1,CD44,CLTC,COL3A1,GAPDH,HSPA1A/HSPA1B,IDH2,IGFBP2,ITGB1,ITGB3,LDHB,NME1,PGK1,PHGDH,STOM	109 (20)
FGF2		growth factor		1.257	1.9e-08	ANPEP,COL1A2,COL3A1,ENO1,FLNA,IGFBP2,ITGA3,ITGA5,ITGB1,LMNA,PGK1,S100A8,SLC2A1,STOM,YWHAB,YWHAQ,YWHAZ	103 (21)
NRG1		growth factor		1.257	7.7e-06	CAVIN1,EEF1A1,FABP5,FLNA,FSCN1,ITGB3,MARCKS,PHGDH,SLC2A1,VCL	47 (5)
ANGPT2		growth factor		1.25	6.4e-05	COL1A2,COL3A1,HSPA1A/HSPA1B,MFGE8,NME1,P4HB,PDIA3,ST13
PKM		kinase		1.24	0.00235	ENO1,GAPDH,ITGB1,SLC2A1	39 (8)
PDGF (complex)		complex		1.24	0.00343	CD44,F10,ITGA5,ITGB3	63 (7)
cobalt chloride		chemical reagent		1.231	6.79e-06	ANPEP,CLU,ENO1,GAPDH,HSP90AB1,MYH9,PGK1,SLC2A1	55 (12)
RET		kinase		1.23	2.43e-10	ANXA1,ANXA4,CLU,COL1A2,HSPA1A/HSPA1B,HSPA8,LORICRIN,MYL6,RTN4,S100A9,ST13,TGM1	16 (2)
ITGB3	2.083	transmembrane receptor		1.222	4.81e-06	COL1A2,HSP90B1,ITGA3,ITGA5,ITGB3,RHOA	41 (8)
carboplatin		chemical drug		1.213	0.000714	CD44,CD47,CLU,NT5E
ESR1		ligand-dependent nuclear receptor		1.212	0.000208	AHNAK,ANP32A,ANXA4,CD59,CDC42,DSC1,ENO1,FLNA,FLOT2,GNB1,HSP90B1,IGFBP2,KRT13,LORICRIN,MARCKS,NME1,PKP1,PTX3,RALA,S100A9,SLC3A2	86 (7)
XBP1		transcription regulator		1.206	0.0171	HSP90B1,P4HB,PDIA3,PDIA4,USO1
carbon tetrachloride		chemical toxicant		1.204	0.0194	APOB,COL1A2,COL3A1,ITGB1,SLC2A1
pirinixic acid		chemical toxicant		1.2	0.000108	AHSG,ANXA2,CLU,FABP5,GAPDH,LDHB,NAP1L1,PSMB6,RTN4,YWHAB,YWHAQ	37 (5)
beta-estradiol		chemical - endogenous mammalian		1.199	1.14e-13	ACTN4,ANPEP,ANXA1,ANXA2,ANXA4,APOD,ARG1,CCDC80,CD44,CDC42,CLIC4,CLU,COL1A2,COL3A1,DSP,ENO1,FABP5,FLNA,FSCN1,GNB1,HSP90AB1,HSP90B1,HSPA8,IDH2,IGFBP2,ITGA3,ITGB1,ITGB3,ITIH2,KRT13,LMNA,MSN,MYH1,MYH9,NME1,P4HB,PDIA3,PDIA4,PGK1,PTX3,RALA,RAN,S100A7,S100A9,SET,SFN,SLC2A1,SLC3A2,TPI1,TUBB4B,VCAN,VCL,YWHAZ	112 (17)
BCR (complex)		complex		1.195	0.003	CD44,ENO1,GAPDH,HSP90B1,ITGB1,SLC2A1,TPI1	73 (11)
VCAN	100	other		1.195	8.5e-06	CD59,CLU,FABP5,ITGA3,ITGA5,ITGB1,VCAN,VCL	45 (5)
TWIST1		transcription regulator		1.192	7.35e-10	APOD,ARG1,CD44,CLU,COL6A1,ITGB3,LMNA,LRG1,MFGE8,NT5E,RHOA,TGFBI,VCAN
troglitazone		chemical drug		1.187	0.0327	ANXA2,CD59,COL1A2,FABP5,KRT13,SLC2A1
SNAI1		transcription regulator		1.172	1.06e-05	CD44,CDC42,COL1A2,FLNA,ITGB1,NT5E,PTX3,TPM4	60 (11)
tanespimycin		chemical drug		1.172	0.00136	HSP90AB1,HSP90B1,HSPA1A/HSPA1B,HSPA8,SLC2A1
IL15		cytokine		1.163	3.45e-08	ACTN4,ANXA1,CD44,CD59,ENO1,GAPDH,HSPA8,ITGB1,MYH1,NME1,PDIA3,PDIA4,PFN1,PGK1,SET,TPI1	38 (3)
TNF		cytokine		1.157	4.53e-15	ANPEP,ANXA1,ANXA11,ARG1,ATP2B4,CCDC80,CD44,CD47,CD59,CDC42,CLIC4,CLU,COL1A2,COL3A1,DSC3,EDIL3,ENG,FABP5,FSCN1,GNAI2,HSP90AB1,HSP90B1,HSPA1A/HSPA1B,HSPA8,HSPG2,IDH2,IGFBP2,IGKC,ITGA5,ITGB1,ITGB3,KRT13,LAMC1,LRG1,MYH9,MYL6,NME1,P4HB,PDIA4,PHGDH,PTX3,RHOA,S100A7,S100A8,S100A9,SLC2A1,VCL	114 (19)
ARNT		transcription regulator		1.156	9.07e-07	ENG,ENO1,GAPDH,ITGB3,MYL6,PGK1,SLC2A1,TPI1,TUBA4A	49 (9)
SYVN1		transporter		1.155	1.43e-10	CAVIN1,CD44,GNB2,IGKC,ITGA3,ITGB1,LDHB,PFN1,RPL18,SLC2A1,SLC3A2,STOM
miR-6828-5p (miRNAs w/seed GGAAGCA)		mature microRNA		1.155	0.0262	ANXA2,EHD3,FLNA,KRT80,LRG1,MFGE8,NME1,RPL18,RTN4,SEMG1,SEMG2,YWHAZ
5-N-ethylcarboxamido adenosine		chemical reagent		1.154	0.00561	ARG1,COL1A2,NT5E,VCAN	30 (5)
PTP4A1		phosphatase		1.145	9.25e-12	ACTN4,AHCY,CLTC,COL6A1,EEF1A1,EEF2,FLNA,HSPA1A/HSPA1B,NME1,PRDX2,RAN,VCAN
miR-3619-3p (miRNAs w/seed GGACCAU)		mature microRNA		1.134	0.00269	CD44,PSMA8,RALA,RAN,RTN4,SEMG1,SEMG2
BRAF		kinase		1.134	0.000108	ANPEP,COL3A1,COL6A1,GNB2,HSPG2,IDH2,ITGB1,ITGB3,NT5E,PFN1,TUBA4A	59 (10)
raloxifene		chemical drug		1.134	1.1e-05	CLU,ENG,HSPA1A/HSPA1B,IDH2,ITGB1,ITGB3,RHOA,TUBA4A
estrogen		chemical drug		1.134	8.87e-05	APOB,CLU,COL3A1,IGFBP2,ITGA5,ITGB1,NME1,PTX3,RAB11A	83 (16)
1,4-bis[2-(3,5-dichloropyridyloxy)]benzene		chemical toxicant		1.131	0.00632	CKAP4,LRG1,RTN4,TUBA4A
fenamic acid		chemical reagent		1.131	0.000845	ANXA1,ANXA2,CD44,CLU
MAPK3		kinase		1.131	0.00408	APOB,COL3A1,CSTA,ITGB1	68 (8)
GATA1		transcription regulator		1.091	0.0349	CAVIN1,F10,ITGB3,SLC3A2,SLC4A1
ILK		kinase		1.091	0.000266	CD44,HSPA8,ITGB1,SLC4A1	52 (12)
CXCL8		cytokine		1.091	3.85e-07	ANXA1,ARG1,CD44,COL12A1,COL3A1,HABP2,HSPG2,ITGA5	114 (24)
CTNNB1		transcription regulator		1.075	2.2e-08	ACTN4,ANXA1,APOD,CD44,CD47,CLU,COL3A1,EDIL3,FLOT2,GAPDH,IGFBP2,ITGB1,LMNA,MFGE8,PFN1,PGK1,RPL18,RPLP0,RPLP2,S100A8,SFN,TGM1,USO1,VCAN	95 (17)
miR-290b-3p (and other miRNAs w/seed AGUGCCC)		mature microRNA		1.069	0.0309	ANXA6,APOD,CALML3,CKAP4,CLIC1,DSC3,EHD3,HABP2,IGFBP2,KRT78,PKP1,TPI1,VASN,VCL
HMGA1		transcription regulator		1.067	0.0293	CD44,COL1A2,MYH9,RAN
ISG15		other		1.067	0.000193	COL12A1,COL1A2,CSTA,VCAN
NFATC1		transcription regulator		1.067	0.0065	CD47,HSP90B1,ITGB3,PDIA4
NS-398		chemical reagent		1.067	0.00422	ARG1,COL1A2,S100A8,S100A9	53 (9)
5-fluorouracil		chemical drug		1.065	7.98e-08	ANXA2,ANXA4,CLU,COL1A2,EEF2,GAPDH,HSP90AB1,HSPA8,IDH2,PGK1,RPL18,SFN,STOM,TPI1	74 (4)
CETP		enzyme		1.044	1.52e-05	APOB,P4HB,PDIA3,PDIA4
SP1		transcription regulator		1.02	0.00158	CD59,COL1A2,ENG,F10,FLNA,GNAI2,ITGB3,LORICRIN,PGK1,SLC2A1,TGM1	31 (8)
miR-325-3p (miRNAs w/seed UUAUUGA)		mature microRNA		1.015	0.0177	ANP32A,CLU,CSTA,FABP5,GAPDH,KPRP,KRT13,LORICRIN,RAP1B,RTN4,S100A7,SERPINB3,STOM
medroxyprogesterone acetate		chemical drug		1.002	9.19e-06	ACTN4,CD44,COL3A1,HSP90B1,ITGA3,ITGB1,ITGB3,LMNA,MYH9,RALA,SLC2A1,VCAN,VCL	100 (19)
etoposide		chemical drug		1	0.02	COL1A2,EEF1A1,RAN,SFN,SLC2A1
estradiol-17beta-benzoate		chemical reagent		1	0.0423	COL3A1,IGFBP2,LORICRIN,MFGE8
Pkg		group		1	1.08e-05	PRDX2,SLC2A1,TLN1,VCL
NPM1		transcription regulator		1	0.0182	CD47,COL12A1,EDIL3,TGFBI
PALMD		other		1	1.79e-05	ENO1,PGK1,SLC2A1,TPI1
hexachlorobenzene		chemical toxicant		1	0.000408	ANXA1,ANXA2,CD44,CLU
LARP1		translation regulator		1	0.00176	EEF1A1,EEF1D,EEF2,RPL18
KCNJ2		ion channel		1	0.00708	COL12A1,DSP,MYH9,TLN1
SLC13A1		transporter		1	0.00245	HSPA8,IGFBP2,ITIH3,ST13
ADAM17		peptidase		1	1.34e-08	AHNAK,ANXA2,CAVIN1,CLIC1,COL3A1,ITGB1,LORICRIN,LRG1,MYH9,RTN4
miR-3185 (miRNAs w/seed GAAGAAG)		mature microRNA		1	0.00547	CCDC80,COL1A2,CSTA,LDHB,MFGE8,NME1,NT5E,PGK1,PSMA8
ADCYAP1		other		1	0.0158	COL3A1,EDIL3,IDH2,SLC2A1,TGFBI
MED1		transcription regulator		1	0.0467	AMBP,APOB,CLTC,NID2
KDM5A		transcription regulator		1	0.0323	COL1A2,ITGB1,NME1,SLC3A2
DNMT3A		enzyme		1	0.00407	AHCY,ATP2B4,FABP5,MYH1,S100A8,S100A9
ERBB4		kinase		1	0.00235	COL3A1,PGK1,SLC2A1,TLN1	59 (8)
miR-6514-5p (miRNAs w/seed AUGGAGU)		mature microRNA		1	0.0124	APOD,COL3A1,CSTA,EDIL3,FABP5,KRT78,MYH1,SERPINB3,SET
MAP3K14		kinase		1	0.00255	ARG1,CD44,COL1A2,COL3A1	74 (13)
2-bromoethylamine		chemical reagent		1	0.000227	ANXA1,ANXA2,CD44,CLU
gentamicin C		chemical drug		1	0.000636	ANXA1,ANXA2,CD44,CLU
triamterene		chemical drug		1	0.000799	ANXA1,ANXA2,CD44,CLU
lomustine		chemical drug		1	0.000674	ANXA1,ANXA2,CD44,CLU
phenacetin		chemical drug		1	0.000124	ANXA1,ANXA2,CD44,CLU	55 (3)
TP53		transcription regulator		0.963	1.06e-20	ACTN4,AHCY,ANXA1,ANXA2,ANXA4,ANXA6,ARG1,CCDC80,CD44,CD47,CD59,CLIC4,CLTC,CLU,COL1A2,COL3A1,DSC3,EDIL3,EEF1A1,ENG,FABP5,GAPDH,GNAI2,HSP90AB1,HSPA1A/HSPA1B,HSPA8,HSPG2,IDH2,IGFBP2,LAMC1,LDHB,MYH9,NAP1L1,NID2,NME1,P4HB,PFN1,PHGDH,PRDX2,RAN,RHOA,S100A9,SFN,SLC2A1,ST13,STOM,TGFBI,TLN1,TUBB4B,USO1,VASN,VCAN,VCL,YWHAZ	104 (19)
lipopolysaccharide		chemical drug		0.938	9.59e-19	ACTN4,AHNAK,ALOX12B,ANXA1,ANXA11,ANXA2,APOB,ARG1,AZGP1,CAVIN1,CD44,CD47,CD59,CKAP4,CLIC4,COL12A1,COL1A2,COL3A1,COL6A1,EEF2,ENO1,FABP5,FLOT2,FSCN1,GAPDH,GGCT,HSP90B1,HSPA1A/HSPA1B,HSPA8,IGKC,ITGA3,ITGA5,ITGB1,ITIH2,KRT13,LORICRIN,MARCKS,MSN,MYH9,NID2,NME1,P4HB,PDIA3,PDIA4,PGK1,PTX3,RAB11A,RAN,RPLP0,S100A8,S100A9,SLC2A1,SLC3A2,TPI1,TUBB4B,VCAN,VCL,YWHAQ	118 (19)
KMT2D		transcription regulator		0.937	0.000173	CKAP4,DSC1,DSC3,LORICRIN,NT5E,S100A8,SPRR1B,TGM1	19 (3)
phenylbutazone		chemical drug		0.927	0.000497	ANXA1,ANXA2,CD44,CLU	55 (3)
FGF21		growth factor		0.924	0.0014	ARG1,COL3A1,PHGDH,SLC2A1	42 (6)
IL10		cytokine		0.906	0.00269	ARG1,CD44,NT5E,PHGDH,PTX3,S100A8,S100A9,TUBB4B,VCAN	82 (22)
miR-1227-5p (miRNAs w/seed UGGGGCC)		mature microRNA		0.905	0.0468	ACTN4,AHCY,AZGP1,CASQ1,CLU,EHD3,FLOT2,GNAI2,MASP2,MEP1A,VASN
MET		kinase		0.9	0.0113	CD44,ITGA3,ITGB1,NT5E
trinitrobenzenesulfonic acid		chemical reagent		0.875	2.44e-05	CD44,COL1A2,COL3A1,PTX3,S100A8,S100A9	87 (13)
ESRRA		transcription regulator		0.855	2.49e-05	ANXA1,CASQ1,ENO1,GAPDH,KRT13,LDHB,LRG1,MFGE8,MYH9,TPI1
T3/TR/RXR		complex		0.849	0.000466	ATP2A1,ENO1,F10,SLC2A1
SNAI2		transcription regulator		0.849	0.00614	CDC42,DSP,ITGA3,ITGB1
paclitaxel		chemical drug		0.831	1.93e-07	CD44,CD47,CLU,FLNA,HSP90AB1,ITGA3,ITGA5,NT5E,PGK1,PHGDH,S100A9,TUBA4A,UMOD	65 (13)
TCR		complex		0.822	9.7e-08	APOD,CD44,ENO1,FLNA,HSP90B1,IDH2,LDHB,NME1,P4HB,PDIA4,PGK1,RPLP0,SLC2A1,TPI1	84 (12)
BMP10		growth factor		0.816	2.44e-05	AHSG,COL12A1,COL1A2,COL3A1,ENG,VCAN	45 (7)
HNF1B		transcription regulator		0.816	9.21e-05	AMBP,ANXA4,CCDC80,CD44,ITGA3,NID2,UMOD
CD40		transmembrane receptor		0.816	0.000886	ANPEP,CD44,ENO1,GAPDH,HSP90B1,ITGB1,SLC2A1,TPI1	100 (16)
FLT1		kinase		0.816	1.28e-05	ACTN4,AHCY,CLIC4,FLNA,MARCKS,YWHAZ
ceruletide		biologic drug		0.816	4.81e-05	AHNAK,ANXA2,CAVIN1,CLIC1,MYH9,RTN4
ethanol		chemical - endogenous mammalian		0.804	7.82e-09	ANPEP,CD44,CLIC4,CLU,COL1A2,COL3A1,COL6A1,ENO1,FABP5,FLNA,GAPDH,GNAI2,HSP90AB1,HSP90B1,ITGB1,NT5E,TLN1,TPI1	101 (18)
ESR2		ligand-dependent nuclear receptor		0.788	3.04e-05	ANPEP,ANXA1,ANXA4,CLU,COL1A2,FSCN1,GGCT,ITGB1,LMNA,LORICRIN,MYH1,NID2,PTX3,RALA,S100A7,S100A9	99 (19)
PRL		cytokine		0.763	4.4e-05	ANXA2,CLU,COL1A2,COL3A1,ENO1,LAMC1,MFGE8,MSN,P4HB,PDIA4	89 (15)
SPP1		cytokine		0.757	0.00173	ARG1,CD44,DSP,ITGA3,ITGB3,VAT1	81 (14)
EGF		growth factor		0.743	7.22e-10	ANPEP,CD44,CD47,CLU,COL1A2,COL3A1,EEF1A1,IGFBP2,ITGB1,ITGB3,NT5E,PSMB6,PTX3,RALA,RHOA,S100A7,S100A9,TGM1,VCAN,VCL,YWHAB,YWHAQ	95 (18)
mir-21		microRNA		0.735	0.00167	CD44,CLU,COL3A1,NME1,RTN4,TGM1,YWHAB,YWHAZ
forskolin		chemical toxicant		0.735	9.98e-07	CD44,CLU,COL1A2,H2AC20,HSPA1A/HSPA1B,ITGA3,KPLCE,LORICRIN,MFGE8,NT5E,PGK1,PRDX2,S100A8,SLC2A1,STOM,TUBA4A,VCAN,VCL	94 (18)
CEBPB		transcription regulator		0.73	3.76e-05	ANPEP,APOB,ARG1,BASP1,CLU,COL1A2,COL3A1,EDIL3,HSPA8,IGKC,LAMC1,RAN,SLC2A1,VCAN	104 (13)
EPAS1		transcription regulator		0.728	0.0212	ARG1,ENO1,ITGB3,NT5E,SLC2A1
miR-328-5p (and other miRNAs w/seed GGGGGGC)		mature microRNA		0.728	0.0448	ACTN4,APOD,CAVIN1,CDC42,CKAP4,CLU,DSC3,DSP,ENG,FSCN1,GNAI2,IGFBP2,ITGA5,KRT78,MYH9,RPL18,TLN1
Z-LLL-CHO		chemical - protease inhibitor		0.724	2.89e-05	CLIC1,CLU,ENO1,HSP90AB1,HSP90B1,HSPA8,ITGB1,PFN1,RPLP0,RPLP2,YWHAZ	21 (4)
ATF4		transcription regulator		0.721	0.00186	HSP90B1,IGFBP2,NID2,PHGDH,PTX3,SLC3A2
CCND1		transcription regulator		0.711	1.68e-07	AHNAK,AZGP1,CD44,ENO1,FLNA,HSPA1A/HSPA1B,HSPA8,ITGB3,ITIH2,MARCKS,NT5E,STOM,TPI1	62 (6)
GnRH analog		biologic drug		0.707	0.00106	ACTN4,ANXA11,COL6A1,HSP90AB1,RALA,RAN,VAT1,VCL
NR1H4		ligand-dependent nuclear receptor		0.707	0.000128	AMBP,ANPEP,COL1A2,COL3A1,COL6A1,FABP5,TGFBI,TPI1	69 (8)
HNF1A		transcription regulator		0.707	0.00048	AHSG,AMBP,ANPEP,ANXA4,APOB,COL3A1,DSC1,HABP2,HSPA1A/HSPA1B,PGK1,TPI1	15 (2)
progesterone		chemical - endogenous mammalian		0.676	1.22e-06	APOD,COL12A1,ENG,GGCT,HSPA8,IDH2,IGFBP2,ITGA5,ITGB1,ITGB3,PTX3,RAP1B,RTN4,SFN,SLC2A1,TGFBI,TGM1	77 (14)
IFNG		cytokine		0.671	8.96e-09	AHCY,ARG1,AZGP1,CD44,CLIC4,COL1A2,EEF1A1,ENO1,FABP5,GNAI2,HSP90AB1,HSPA1A/HSPA1B,HSPA8,HSPG2,ITGA5,ITGB1,ITGB3,KRT13,LAMC1,MYH9,PHGDH,PRDX2,PTX3,S100A7,S100A8,S100A9,SLC2A1,ST13,TGM1,TPI1,VCL	100 (18)
ESRRG		ligand-dependent nuclear receptor		0.659	0.000889	CASQ1,ENO1,GAPDH,IDH2,TPI1
BRD4		kinase		0.655	0.0238	COL1A2,ITGA5,ITGB1,NME1
androgen		chemical drug		0.651	0.000668	APOD,CD44,COL12A1,FLNA,IGFBP2,PIP
N-nitro-L-arginine methyl ester		chemical drug		0.648	0.000409	COL1A2,COL3A1,ITGB3,RHOA,SLC2A1	111 (24)
FMR1		translation regulator		0.647	9.55e-05	BASP1,EEF2,ENO1,GAPDH,PFN1,RPL18,RPLP0,RPLP2
U0126		chemical drug		0.647	7.88e-05	ARG1,CD44,EEF1A1,EEF2,HSP90AB1,ITGA3,ITGA5,ITGB1,LORICRIN,S100A9,SLC2A1,TUBA4A,UMOD	99 (18)
RICTOR		other		0.64	0.00917	FABP5,PSMA8,PSMB6,RPL18,RPLP0,RPLP2
puromycin aminonucleoside		chemical reagent		0.64	5.92e-05	ANXA1,ANXA2,CD44,CDC42,CLU,ITGB1	44 (9)
TLR4		transmembrane receptor		0.631	0.0153	ARG1,CD44,CDC42,IDH2,PTX3,S100A8,SLC2A1
prostaglandin E2		chemical - endogenous mammalian		0.617	0.0011	ANXA2,ARG1,CD44,FSCN1,ITGA5,ITGB1,LMNA,NT5E,S100A8	75 (19)
FSH		complex		0.611	0.0138	GNB1,ITGA3,ITGA5,PGK1,SLC2A1,TLN1,VCL
HBEGF		growth factor		0.594	0.00368	ITGB1,MYH9,RHOA,S100A7
miR-1255b-5p (and other miRNAs w/seed GGAUGAG)		mature microRNA		0.577	0.00729	ATP2B4,BASP1,FLOT2,ITGB3,KPRP,KRT78,LDHB,RAB11A,RAN,RPL18,TPI1,YWHAZ
PDX1		transcription regulator		0.577	0.00131	ANXA2,CD44,COL3A1,PDIA4,PHGDH,SLC2A1	44 (7)
sodium tungstate		chemical drug		0.577	4.74e-05	ENO1,GNB2,HSPA8,TPI1
miR-106b-3p (miRNAs w/seed CGCACUG)		mature microRNA		0.563	0.0288	DSP,ENO1,IDH2,ITGA3,PSMB6,ST13,TGM3,VAT1
PGR		ligand-dependent nuclear receptor		0.561	5.3e-08	CD44,CD59,CKAP4,COL12A1,COL1A2,COL6A1,FLNA,FLOT2,HSPG2,ITGA3,ITGB1,ITGB3,S100A8,TGFBI,VCAN,VCL	97 (16)
EGLN		group		0.555	0.0032	CAVIN1,GAPDH,PGK1,S100A9,TPI1	39 (7)
PIK3R1		kinase		0.555	0.000206	CD44,COL1A2,ENG,HSP90B1,SLC2A1	107 (18)
GATA6		transcription regulator		0.555	0.00981	ARG1,LDHB,LORICRIN,MYH9,PGK1
tacrolimus		chemical drug		0.555	0.00124	APOD,ATP2B4,BASP1,COL3A1,FLNA,NME1,NT5E
AKT1		kinase		0.552	2.05e-05	CD44,CLU,ENO1,FABP5,ITGB1,LDHB,RAB11A,SLC2A1,SLC3A2,VCAN	104 (17)
GATA4		transcription regulator		0.526	0.00138	COL1A2,COL3A1,F10,LORICRIN,LRG1,MYH9,TGFBI
arsenic trioxide		chemical drug		0.513	2.13e-07	CD44,CDC42,HSP90AB1,HSP90B1,HSPA8,ITGB1,MSN,P4HB,PDIA3,PDIA4,RHOA,RTN4,S100A8	88 (12)
miR-3194-5p (miRNAs w/seed GCCAGCC)		mature microRNA		0.508	0.0406	ARG1,CKAP4,DSC3,EHD3,GNB2,KRT80,LGALS7/LGALS7B,MEP1A,PKP1,VCL
calcitriol		chemical drug		0.508	0.000111	ANXA2,ARG1,ATP2B4,CAVIN1,CD44,COL1A2,COL3A1,GAPDH,GNAI2,IDH2,PHGDH,S100A8,S100A9,VCL	99 (16)
desmopressin		biologic drug		0.492	5.3e-13	AHNAK,ENO1,FLNA,GAPDH,HSPA1A/HSPA1B,HSPA8,LDHB,LMNA,RHOA,YWHAB,YWHAQ,YWHAZ
EZH2		transcription regulator		0.481	0.00017	ANXA6,COL1A2,ITGB1,LORICRIN,MYL6,NME1,S100A8,S100A9,SET,SFN,TGFBI	23 (4)
Interferon alpha		group		0.479	0.00109	ANXA1,ANXA2,CKAP4,COL1A2,CSTA,HSPA1A/HSPA1B,ITGB1,NT5E,S100A9,TGM1,VCAN	87 (16)
camptothecin		chemical drug		0.478	2.57e-09	ANXA2,ANXA4,CD47,CD59,CLU,EEF1A1,FLOT2,FSCN1,GAPDH,GNAI2,HSP90AB1,HSPA1A/HSPA1B,HSPA8,LGALS7/LGALS7B,PTX3,SFN,TGFBI,TGM3,TPM4,TUBA4A	81 (4)
decitabine		chemical drug		0.475	1.03e-07	ANP32A,ANXA2,CD44,CD47,CD59,CLU,COL1A2,COL3A1,EEF1A1,HSPA1A/HSPA1B,IGFBP2,ITGA3,LRG1,MSN,NME1,RAN,RTN4,SFN,TGFBI,TUBA4A,VCAN,VCL	84 (6)
miR-7155-5p (miRNAs w/seed CUGGGGU)		mature microRNA		0.471	0.00134	ATP2B4,AZGP1,CLU,EHD3,FLOT2,FSCN1,GNAI2,ITGA3,ITGA5,LORICRIN,MFGE8,MYL6,RHOA,RPL18,S100A7,TGM3,TLN1,TPM4
EGFR		kinase		0.455	1.48e-05	ANXA1,ARG1,CD47,COL3A1,COL6A1,HSP90B1,MARCKS,NT5E,PSMB6,SLC2A1,TUBA4A,TUBB4B,VCAN,VCL	76 (14)
COPS5		transcription regulator		0.447	0.0179	LDHB,MARCKS,NAP1L1,RPL18,SLC3A2
LRRFIP2		other		0.447	0.000217	ANPEP,COL12A1,EDIL3,LAMC1,PKP1
miR-577 (miRNAs w/seed AGAUAAA)		mature microRNA		0.447	0.0255	CLIC4,MFGE8,MYH1,RAN,RHOA
miR-7675-3p (miRNAs w/seed GUUUCAU)		mature microRNA		0.447	0.0467	CD59,CSTA,DSC3,JAKMIP2,VCAN
CDKN2A		transcription regulator		0.447	0.025	EEF1A1,EHD3,ITGB3,PHGDH,PTX3,TGFBI
VDR		transcription regulator		0.447	0.0273	CD44,GNAI2,S100A8,S100A9,VCL
miR-6124 (miRNAs w/seed GGAAAAG)		mature microRNA		0.447	0.00713	APOB,CSTA,NME1,PDIA4,YWHAQ
TFAM		transcription regulator		0.447	0.000175	FABP5,ITGA5,LDHB,PGK1,SLC2A1	63 (7)
ADAM15		peptidase		0.447	1.18e-06	CD44,ITGB1,KRT13,PKP1,TGFBI
CALCA		other		0.447	0.00489	AHNAK,ARG1,CD44,COL3A1,LMNA	66 (8)
TGFBR2		kinase		0.447	1.48e-06	CD44,CLIC4,CLU,COL1A2,LGALS7/LGALS7B,NT5E,PFN1,PGK1,S100A8,S100A9,SLC2A1,TPI1,VCL	91 (16)
bisphenol A		chemical - endogenous mammalian		0.447	0.000342	APOB,CLU,COL1A2,HSP90AB1,HSP90B1,HSPA1A/HSPA1B,VCAN	45 (8)
tetraethylammonium		chemical drug		0.447	4.37e-06	HSPA8,PDIA3,RHOA,RPLP0,TPI1
CD38		enzyme		0.436	7.95e-05	ANXA2,ANXA6,CD44,CKAP4,NT5E,SLC2A1,TPI1	43 (7)
miR-4731-5p (miRNAs w/seed GCUGGGG)		mature microRNA		0.426	0.0264	AZGP1,CAVIN1,CLU,EHD3,ENG,FLNA,FLOT2,GAPDH,GNAI2,HABP2,ITGA3,ITGA5,KPRP,KRT78,KRT80,LMNA,LRG1,MFGE8,PKP1,TGM3,TLN1,TPM4
STK11		kinase		0.426	0.000142	AHCY,CDC42,COL3A1,ENO1,GAPDH,NT5E,PGK1,PHGDH,TPI1
MAPT		other		0.391	9.83e-13	ANXA6,BASP1,CALML3,CD44,CLTC,EEF2,ENO1,GAPDH,HSPA1A/HSPA1B,HSPA8,IGFBP2,ITGA5,LDHB,MSN,NME1,PGK1,PTX3,RPLP0,TGM1,TLN1,TPI1,TUBA4A,TUBB4B,YWHAZ	88 (7)
SKIC2		enzyme		0.378	1.02e-08	ENO1,GAPDH,PGK1,S100A8,S100A9,SLC2A1,TPI1
TRAPPC1		other		0.378	1.44e-06	CKAP4,HSP90AB1,HSP90B1,HSPA1A/HSPA1B,P4HB,PDIA3,PDIA4
miR-548q (miRNAs w/seed CUGGUGC)		mature microRNA		0.378	0.0205	ANP32A,DSP,ITGA5,KPLCE,NME1,S100A7,TPM4
miR-1983 (and other miRNAs w/seed UCACCUG)		mature microRNA		0.378	0.042	ATP2B4,AZGP1,CLTC,DSC3,EHD3,MASP2,RAN
miR-7654-3p (miRNAs w/seed GAGCGGG)		mature microRNA		0.378	0.025	ANXA6,ATP2A1,ATP2B4,FSCN1,LAMC1,LRG1,PHGDH
FOXC1		transcription regulator		0.378	7.95e-05	CLU,CSTA,DSC1,ITGB3,SFN,SPRR1B,TGM1
miR-6499-3p (miRNAs w/seed GCAGUGU)		mature microRNA		0.378	0.0424	ANXA4,EDIL3,LRG1,PHGDH,RHOA,RPL18,YWHAQ
miR-7236-3p (miRNAs w/seed UGGACCG)		mature microRNA		0.378	0.0255	CD44,DSP,GNB1,ITGA3,ITGB3,KRT80,MASP2
miR-7673-5p (miRNAs w/seed UUGACUG)		mature microRNA		0.378	0.0219	APOB,BASP1,CKAP4,LORICRIN,PKP1,RALA,TGM3
resiquimod		chemical drug		0.378	0.00156	ANXA4,CD44,HSP90AB1,ITGB1,LMNA,MSN,PSMB6,PTX3,YWHAB	39 (7)
PI3K (complex)		complex		0.371	0.0102	CD44,FABP5,IGFBP2,ITGB1,NME1,PRDX2
SMAD4		transcription regulator		0.371	0.0128	APOB,COL1A2,ENG,FSCN1,ITGB1,PTX3
NR3C1		ligand-dependent nuclear receptor		0.366	2.34e-05	ANXA1,ARG1,CD47,COL1A2,COL3A1,COL6A1,HSP90AB1,LORICRIN,PGK1,RAB11A,RTN4,S100A8,S100A9,STOM,TUBA4A,YWHAZ	42 (10)
HSF1		transcription regulator		0.353	0.000213	ANXA11,CLU,HSP90AB1,HSPA1A/HSPA1B,HSPA8,PGK1,ST13,VCAN
TXNIP		other		0.351	3.86e-05	COL1A2,ENO1,GAPDH,PGK1,TPI1	63 (7)
streptozocin		chemical drug		0.345	0.0126	CLU,COL12A1,COL3A1,HSPG2,NT5E,SLC2A1
nitrofurantoin		chemical drug		0.342	7.37e-05	AMBP,ANXA2,CLU,EEF1A1,ITGB1,PRDX2,YWHAZ
miR-4653-3p (miRNAs w/seed GGAGUUA)		mature microRNA		0.333	0.018	COL1A2,COL3A1,CSTA,KPLCE,KRT78,PRDX2,RTN4,SLC4A1,YWHAQ
miR-4529-3p (miRNAs w/seed UUGGACU)		mature microRNA		0.333	0.00747	AMBP,AZGP1,CKAP4,EEF2,GNAI2,ITIH3,RAP1B,SERPINB3,YWHAQ
miR-329-5p (miRNAs w/seed GAGGUUU)		mature microRNA		0.333	0.0143	AHCY,ANXA6,AZGP1,CASQ1,CD59,CSTA,FLOT2,LDHB,RAN
miR-5132-5p (miRNAs w/seed CGUGGGG)		mature microRNA		0.333	0.00193	ANPEP,ANXA11,APOD,CLIC4,CLU,CSTA,ITGA3,TLN1,TPI1
ammonium		chemical - endogenous mammalian		0.333	3.86e-06	AHCY,CD44,CLU,ITGB1,MYH1,RHOA,ST13,USO1,VAT1
miR-7656-3p (miRNAs w/seed CAGGCUG)		mature microRNA		0.302	0.00877	ANPEP,APOB,CAVIN1,FLOT2,HSPG2,ITGA5,KPRP,PKP1,RPLP0,TGM3,TUBB4B
CEBPA		transcription regulator		0.282	6.14e-06	ANPEP,ANXA1,APOB,ARG1,CKAP4,COL1A2,GAPDH,LORICRIN,PTX3,S100A8,S100A9,VCAN,VCL	101 (17)
miR-3936 (miRNAs w/seed AAGGGGU)		mature microRNA		0.277	0.00759	CALML3,CD47,FSCN1,GAPDH,GGCT,GNB1,KPLCE,KRT78,MSN,PDIA3,PFN1,PKP1,SET
PLG		peptidase		0.277	0.000116	ARG1,CLIC4,MFGE8,RALA,RHOA
NOS2		enzyme		0.277	0.00115	AZGP1,CD44,ITGB1,KRT13,LORICRIN,S100A8	77 (7)
EML4-ALK		fusion gene/product		0.277	3.46e-05	CD44,COL3A1,ITGB1,SERPINB12,SERPINB3,VCAN	44 (8)
miR-7041-5p (miRNAs w/seed GAGGGAA)		mature microRNA		0.258	0.0442	AHCY,CAVIN1,CHMP4B,DSC1,EHD3,FLOT2,FSCN1,GAPDH,IDH2,LRG1,MEP1A,MFGE8,MSN,ST13,YWHAB
IL1A		cytokine		0.258	6.62e-08	APOD,CD44,HSP90AB1,HSP90B1,HSPG2,ITGA5,ITGB1,ITGB3,PTX3,S100A7,S100A8,S100A9	100 (20)
HRAS		enzyme		0.244	1.27e-12	ANXA2,ANXA6,CCDC80,CD44,CLU,COL1A2,COL3A1,CSTA,FLNA,GNB1,HSPA8,IGKC,ITGA5,ITGB1,LGALS7/LGALS7B,MFGE8,NID2,P4HB,PFN1,PKP1,PRDX2,RHOA,RTN4,VCAN,VCL	97 (15)
miR-6829-5p (miRNAs w/seed GGGCUGC)		mature microRNA		0.243	0.0107	CALML3,CAVIN1,CKAP4,CLIC4,CLU,DSC1,DSC3,EEF1A1,FLNA,HSPG2,KRT78,MSN,P4HB,PKP1,SLC2A1,TPI1,TPM4
miR-518a-5p (and other miRNAs w/seed UGCAAAG)		mature microRNA		0.239	0.0235	DSC3,EDIL3,HSPA1A/HSPA1B,LORICRIN,MARCKS,RPLP0,USO1
PPP1R13L		transcription regulator		0.239	2.95e-11	DSC3,DSP,ITGA3,ITGB1,LORICRIN,PKP1,SLC2A1	42 (7)
tetrachlorodibenzodioxin		chemical toxicant		0.232	0.000361	COL6A1,HSPA1A/HSPA1B,HSPA8,ITGA5,ITGB1,NME1,S100A8,S100A9,SFN,SLC2A1,TGM1	88 (12)
miR-5107-5p (miRNAs w/seed GGGCAGA)		mature microRNA		0.218	0.00286	ANPEP,ATP2B4,AZGP1,BASP1,CD47,CLIC4,CSTA,DSC1,EEF1A1,ENG,FLOT2,GNB2,ITGA5,KPRP,KRT80,MFGE8,RAN,S100A9,SLC4A1,TLN1,TPI1
lithium chloride		chemical drug		0.218	0.00998	CD44,FSCN1,PTX3,VCAN	63 (16)
ascorbic acid		chemical - endogenous mammalian		0.218	0.00381	IGFBP2,ITGB1,ITGB3,SLC2A1	69 (16)
miR-5587-3p (miRNAs w/seed CCCCGGG)		mature microRNA		0.213	0.0063	AMBP,CALML3,EEF2,ENG,GNB2,IGFBP2,LGALS7/LGALS7B,MYH9,S100A9
hydrogen peroxide		chemical - endogenous mammalian		0.213	2.63e-09	ANXA1,ANXA2,CD59,CLU,COL1A2,COL3A1,EEF1A1,ENG,FLOT2,ITGA3,ITGB3,PDIA3,PDIA4,PRDX2,PTX3,RAN,TUBA4A,YWHAB,YWHAQ	89 (14)
STAT6		transcription regulator		0.212	4.21e-05	AHNAK,ANXA1,ARG1,CKAP4,COL1A2,COL3A1,FSCN1,LORICRIN,PSMB6,RHOA,SERPINB3,SLC4A1	99 (17)
ATG7		enzyme		0.2	0.000707	CD44,COL1A2,LORICRIN,SET,SLC2A1	36 (7)
thapsigargin		chemical toxicant		0.182	0.00361	AHSG,CLU,HSP90B1,HSPA1A/HSPA1B,SFN,VCL
miR-4269 (and other miRNAs w/seed CAGGCAC)		mature microRNA		0.158	0.0218	AHCY,AHNAK,AHSG,ATP2B4,AZGP1,EEF1A1,EHD3,IGFBP2,KRT78,LMNA,MSN,PKP1,PRDX2,SERPINB12,SET,SLC2A1,TLN1
IL1B		cytokine		0.154	7.9e-08	ANXA1,ANXA4,APOB,ARG1,CD44,CLU,COL1A2,ENG,FABP5,HSPA1A/HSPA1B,HSPG2,ITGA3,ITGA5,ITGB1,ITGB3,P4HB,PTX3,RAN,S100A8,S100A9,SERPINB3,SLC2A1,TGM1,TLN1,VCAN	101 (20)
KDM8		enzyme		0.152	0.00104	ENO1,GAPDH,IDH2,SLC2A1	40 (9)
PTGS2		enzyme		0.152	0.000631	ANXA1,ANXA2,ARG1,CD44,CLU,LORICRIN,RHOA	97 (19)
TCF3		transcription regulator		0.152	0.0155	ANXA6,AZGP1,CKAP4,HSP90B1,PDIA4,PGK1,PRDX2
miR-128-1-5p (and other miRNAs w/seed GGGGCCG)		mature microRNA		0.137	0.0089	ACTN4,AHCY,ANPEP,AZGP1,CASQ1,CAVIN1,CLU,COL6A1,EHD3,ENG,FLOT2,GAPDH,GNAI2,ITGA3,KRT80,LRG1,MASP2,MEP1A,RHOA,SLC4A1,TGM1,TLN1,VASN
CDH1		other		0.132	0.000206	CD44,CDC42,ITGB3,KRT13,RALA
captopril		chemical drug		0.132	0.0014	ANXA1,CD44,CLU,GNAI2
Pkc(s)		group		0.13	9.02e-06	COL3A1,HSP90B1,ITGA5,ITGB1,LORICRIN,P4HB,PDIA4,S100A8,TGM1	76 (7)
OSM		cytokine		0.13	4.19e-06	ANXA1,ANXA2,ARG1,ATP2B4,COL1A2,COL3A1,COL6A1,LORICRIN,LRG1,MARCKS,PGK1,PRDX2,S100A7,S100A8,S100A9	67 (12)
linoleic acid		chemical - endogenous mammalian		0.128	7.73e-06	APOB,CD47,CLU,HSP90B1,S100A8,S100A9	52 (7)
MAPK1		kinase		0.115	0.00278	ANPEP,ATP2A1,CCDC80,CSTA,ITGA5,ITGB3,LMNA,NT5E	73 (11)
cisplatin		chemical drug		0.109	1.79e-06	ANPEP,ANXA1,ANXA2,ANXA4,CD44,CD47,CLU,HSPA8,IDH2,ITGB1,LDHB,LGALS7/LGALS7B,LMNA,MARCKS,PHGDH,S100A8,S100A9,SLC2A1,YWHAZ	103 (17)
WT1		transcription regulator		0.106	6.84e-07	AHCY,ANPEP,ANXA11,CLIC1,CLIC4,HSP90B1,HSPG2,MYL6,NME1,PDIA4,SLC2A1
E2F1		transcription regulator		0.106	0.0453	CD44,CLIC1,HSP90B1,HSPA8,RAN,SLC3A2,TGM1
miR-101b-3p (miRNAs w/seed UACAGUA)		mature microRNA		0.095	0.0258	ALOX12B,DSC3,GGCT,HSPA1A/HSPA1B,IDH2,NAP1L1,NID2,NT5E,PTX3,RTN4
CSF2		cytokine		0.075	0.0178	ANXA1,ARG1,ITGB3,PHGDH,SLC2A1,TGFBI,TPI1,TPM4
IL6		cytokine		0.07	6.8e-05	AHNAK,ANPEP,ANXA1,APOB,ARG1,ATP2A1,CD44,CLU,COL3A1,FSCN1,ITGB1,ITGB3,LRG1,S100A7,S100A9,STOM	107 (18)
CHUK		kinase		0.068	0.0429	CLU,ITGB3,MYH1,PTX3
SCD		enzyme		0.063	2.53e-06	AHSG,CD44,ENG,FABP5,IGFBP2,S100A8,S100A9,SLC2A1,TGM1	86 (12)
LDL		complex		0.059	0.0104	HSP90B1,IGFBP2,ITGB3,NME1,S100A8,SLC2A1
miR-637 (and other miRNAs w/seed CUGGGGG)		mature microRNA		0.057	0.0235	ACTN4,AZGP1,CD44,CLU,DSC3,EEF2,EHD3,ENG,ENO1,FSCN1,GNAI2,HSP90AB1,HSPG2,IGFBP2,ITGA3,ITGA5,KRT13,KRT80,LORICRIN,MFGE8,MSN,MYL6,PKP1,RHOA,RPL18,TGM3,TLN1,VASN,VAT1
NOX4		enzyme		0.057	0.000381	CD44,CDC42,RHOA,SLC2A1	74 (7)
atorvastatin		chemical drug		0.03	0.014	APOB,CD59,ENG,P4HB,RHOA
ITGB1	2.825	transmembrane receptor		0.02	7.37e-05	COL1A2,FLNA,HSPG2,ITGA3,ITGA5,ITGB3,LAMC1	80 (14)
NSUN6		enzyme		0	9.26e-05	FLNA,FSCN1,MARCKS,PHGDH
CA4		enzyme		0	2.8e-05	KRT13,LORICRIN,SLC4A1,TGM3
IKBKE		kinase		0	0.00245	PGK1,PHGDH,SLC2A1,TPI1
EFNA5		kinase		0	8.11e-10	DSC1,FABP5,KRT13,NT5E,PKP1,RHOA,S100A7,TGM1
PSME3		peptidase		0	2.97e-06	ENO1,GAPDH,SLC2A1,TPI1
ACOX1		enzyme		0	0.0121	ANXA2,IGFBP2,MFGE8,MYH1
ATG5		other		0	0.00034	ARG1,CKAP4,PDIA3,RTN4,SLC2A1
miR-4520-2-3p (miRNAs w/seed UUGGACA)		mature microRNA		0	0.00563	AMBP,AZGP1,CD44,EEF2,GNAI2,GNB1,KPRP,NT5E,RHOA,SERPINB3
miR-3971 (miRNAs w/seed UCCCCAC)		mature microRNA		0	0.0447	BASP1,CALML3,CAVIN1,DSC3,ITGB3,RAN,SLC4A1,STOM,UMOD,VASN
miR-4752 (miRNAs w/seed UGUGGAU)		mature microRNA		0	0.0338	ANXA11,AZGP1,CLIC1,KPRP,NT5E,PHGDH,PSMA8,TPM4
miR-1301-3p (and other miRNAs w/seed UGCAGCU)		mature microRNA		0	0.0303	APOD,CALML3,CAVIN1,CLU,F10,IGFBP2,MYH9,PDIA3,PSMA8,RHOA
miR-3124-3p (and other miRNAs w/seed CUUUCCU)		mature microRNA		0	0.0153	ANXA1,CALML3,CD44,CD59,CKAP4,EEF1A1,GGCT,IGFBP2,MARCKS,PSMA8,PTX3,SET
miR-1293 (and other miRNAs w/seed GGGUGGU)		mature microRNA		0	0.00625	ACTN4,ATP2B4,CAVIN1,CSTA,FLNA,FLOT2,H1-3,HSPG2,MSN,NME1,PHGDH,PRDX2,TLN1,TPI1,TPM4,VAT1
NEUROG1		transcription regulator		0	0.000674	COL3A1,DSP,ITGB3,RHOA
miR-5709-5p (miRNAs w/seed UACGCAC)		mature microRNA		0	0.0246	DSC3,ITGA3,PTX3,SET
miR-5619-3p (miRNAs w/seed GAAAAGC)		mature microRNA		0	0.0262	CAVIN1,EDIL3,KPRP,P4HB,PSMA8,SET
ETV5		transcription regulator		0	8.18e-06	AHNAK,CAVIN1,ITGA5,ITGB1,KRT13,KRT80,MSN
DUSP1		phosphatase		0	0.0142	ATP2A1,COL3A1,MYH1,S100A9
KDM1A		enzyme		0	0.00222	AZGP1,COL1A2,IGFBP2,MSN,PTX3,S100A7,TGM1,VCL
RRAS2		enzyme		0	0.000207	DSC1,EDIL3,FSCN1,ITGA5,VCAN,VCL
RHO		G-protein coupled receptor		0	0.0221	CD44,COL1A2,GNB1,NT5E
NFKB1		transcription regulator		0	0.000786	ARG1,CD44,CD59,COL1A2,FSCN1,HSP90B1,IGKC,PTX3	93 (14)
miR-6955-5p (miRNAs w/seed GGGCCUC)		mature microRNA		0	0.0225	ACTN4,CKAP4,CLIC4,FLOT2,GAPDH,GNAI2,ITGB3,MFGE8,NT5E,PKP1,STOM,VAT1
miR-519d-5p (miRNAs w/seed CUCCAAA)		mature microRNA		0	0.0314	AZGP1,CD47,CLIC4,DSP,MARCKS,MYH1,NME1,RAP1B
miR-129b-3p (miRNAs w/seed AAGCCCA)		mature microRNA		0	0.000753	AHNAK,ANXA1,CAVIN1,CLTC,GGCT,HSPA1A/HSPA1B,ITGA3,ITGA5,LORICRIN,PKP1,RAN,ST13
miR-7162-3p (miRNAs w/seed CUGAGGU)		mature microRNA		0	0.0445	ALOX12B,CKAP4,COL6A1,HABP2,IDH2,ITGB3,SEMG1,YWHAZ
miR-7039-5p (miRNAs w/seed GAGGGAU)		mature microRNA		0	0.00345	AHCY,ANXA6,FLOT2,GAPDH,IDH2,LRG1,MEP1A,MFGE8,MSN,NID2,ST13,TGFBI,TGM3,VAT1
abemaciclib		chemical drug		0	6.01e-05	APOD,LAMC1,MFGE8,TGFBI
tamoxifen		chemical drug		0	2.04e-06	AHNAK,AMBP,CCDC80,CLU,COL1A2,GAPDH,HSP90AB1,HSP90B1,KRT80,PFN1,PHGDH,SLC2A1	81 (8)
mono-(2-ethylhexyl)phthalate		chemical toxicant		0	0.00384	ENO1,GAPDH,PGK1,TPI1,VCL
memantine		chemical drug		0	0.00561	ATP2B4,HSP90AB1,PRDX2,RTN4
2-amino-1-methyl-6-phenylimidazo-4-5-b-pyridine		chemical toxicant		0	0.000163	HSPA8,RAB11A,RAN,RAP1B
olanzapine		chemical drug		0	0.000356	COL1A2,HSPA8,IGFBP2,S100A8,S100A9
sodium arsenite		chemical drug		0	0.00134	AHCY,ENO1,GAPDH,PGK1	40 (7)
mycophenolic acid		chemical drug		0	0.00192	ANPEP,AZGP1,CD59,CLU
GABA		chemical - endogenous mammalian		0	9.72e-09	ATP2B4,CKAP4,CLTC,EEF1A1,GNAI2,GNB1,IDH2,PDIA3,PDIA4,RALA,RAP1B,RPL18,RPLP0,SLC2A1,YWHAB,YWHAQ
azetidyl-2-carboxylic acid		chemical reagent		0	6.33e-07	CLU,HSP90B1,HSPA1A/HSPA1B,HSPA8
ERBB2		kinase		-0.004	4.97e-11	AHNAK,ANXA2,CAVIN1,CCDC80,CD47,CD59,CDC42,CLU,COL3A1,COL6A1,DSP,FLOT2,FSCN1,HSPA1A/HSPA1B,ITGA5,ITGB1,ITGB3,NT5E,PDIA4,PGK1,PHGDH,PRDX2,PTX3,SLC2A1,TGFBI,TGM1,VCAN,VCL	92 (18)
IL2		cytokine		-0.063	5.93e-06	ANXA1,CD44,CD47,CD59,ENO1,GAPDH,HSP90B1,HSPA1A/HSPA1B,ITGB1,NME1,NT5E,PDIA3,PGK1,PHGDH,S100A8,SLC3A2,TPI1	74 (9)
ADORA2A		G-protein coupled receptor		-0.108	0.00165	COL3A1,COL6A1,EEF2,GAPDH,P4HB
IL33		cytokine		-0.116	0.00131	ARG1,COL3A1,ITGA5,NME1,NT5E,PGK1,S100A8,S100A9,TPI1	86 (16)
miR-6852-5p (and other miRNAs w/seed CCUGGGG)		mature microRNA		-0.119	0.00429	AHNAK,ANPEP,AZGP1,EHD3,ENG,FABP5,FLOT2,FSCN1,GNB2,HSPG2,ITGA5,ITGB3,KRT13,KRT80,MFGE8,MSN,NME1,P4HB,PKP1,PRDX2,RPL18,S100A7,SFN,SLC3A2,SLC4A1,TGM1,TGM3,TPM4,VASN
corticosterone		chemical - endogenous mammalian		-0.13	7.95e-05	ANXA1,APOB,COL1A2,COL3A1,COL6A1,ITGB1,ITIH2	28 (6)
Fus		transcription regulator		-0.132	0.000892	HSP90B1,RPL18,SLC2A1,TUBA4A
TSC1		other		-0.147	0.0154	CLIC1,FLNA,LDHB,NME1
miR-4802-3p (and other miRNAs w/seed ACAUGGA)		mature microRNA		-0.152	0.00437	ANXA4,APOD,ARG1,CKAP4,CLIC4,COL3A1,DSC1,DSP,GAPDH,LDHB,MARCKS,PGK1,RAB11A,RAN,STOM,YWHAB,YWHAZ
ciprofibrate		chemical drug		-0.152	0.013	ANXA2,APOB,IGFBP2,MYH1
SMAD2		transcription regulator		-0.152	0.000957	COL1A2,COL3A1,HABP2,ITGB1,PTX3	87 (14)
KLF2		transcription regulator		-0.152	0.00613	CD44,ITGB1,ITGB3,RALA,SLC2A1	62 (15)
MAPK9		kinase		-0.152	0.00478	GAPDH,IGFBP2,LMNA,PDIA3,PTX3	53 (11)
APC		enzyme		-0.152	0.000923	APOB,CD44,CLU,COL12A1,ITGB3,MEP1A
RORC		ligand-dependent nuclear receptor		-0.152	3.15e-05	COL1A2,COL3A1,ENO1,IDH2,PGK1,S100A8,S100A9,TPI1	40 (7)
PPARA		ligand-dependent nuclear receptor		-0.176	3.97e-05	AHCY,ANXA2,ARG1,FABP5,IGFBP2,LORICRIN,MASP2,RTN4,S100A8,S100A9,YWHAB,YWHAQ	30 (4)
CASR		G-protein coupled receptor		-0.186	0.000199	CD44,GNAI2,LORICRIN,S100A8,S100A9,VCL
SP600125		chemical drug		-0.186	0.0228	CD44,CKAP4,FABP5,ITGA3,PSMA8,PTX3
miR-3073a-5p (and other miRNAs w/seed UGGUCAC)		mature microRNA		-0.194	0.0322	CKAP4,CLIC4,COL3A1,DSC3,FABP5,H2AC20,LDHB,MSN,MYH1,SET,SFN
torin1		chemical reagent		-0.218	2.53e-05	EEF1A1,EEF1D,EEF2,ENO1,GAPDH,PGK1,RPL18,TPI1
PCGEM1		other		-0.222	5.6e-06	ENO1,GAPDH,IDH2,PGK1,SLC2A1	75 (4)
PAX3-FOXO1		fusion gene/product		-0.229	1.22e-14	AHCY,ANXA1,CLIC1,EDIL3,EEF2,ENO1,FABP5,FLNA,GAPDH,HSPA1A/HSPA1B,IGFBP2,ITGA5,ITIH3,MYH9,P4HB,ST13,TLN1,TUBB4B,YWHAZ
ADAM10		peptidase		-0.239	2.82e-06	AHSG,ENO1,ITGA5,ITIH3,PDIA3,S100A8,S100A9,YWHAQ
LH		complex		-0.24	0.000309	EEF1A1,EEF2,GNB1,ITGA3,PGK1,PTX3,RPLP2,TLN1,VCL
APP		other		-0.248	5.81e-18	ANXA6,ARG1,BASP1,CALML3,CD44,CD59,CDC42,CLIC1,CLTC,CLU,ENG,ENO1,FLNA,GAPDH,GNB1,HSP90AB1,HSPA1A/HSPA1B,HSPA8,HSPG2,IGFBP2,ITGA3,ITGB3,LDHB,NME1,PGK1,PRDX2,RAN,RHOA,S100A8,SET,TPI1,TUBA4A,TUBB4B,VCAN,YWHAB,YWHAZ	100 (11)
miR-4491 (and other miRNAs w/seed AUGUGGA)		mature microRNA		-0.258	0.000193	ANP32A,CDC42,CLIC1,CLTC,EDIL3,ITGB3,MEP1A,PHGDH,PSMA8,RAN,SERPINB3,SLC4A1,TPM4,TUBB4B,YWHAQ
miR-883-3p (and other miRNAs w/seed AACUGCA)		mature microRNA		-0.277	8.28e-05	CAVIN1,CD59,CKAP4,CSTA,H1-3,ITIH2,LRG1,RAB11A,RAN,RHOA,RTN4,YWHAB,YWHAQ
miR-4529-5p (miRNAs w/seed GGCCAUC)		mature microRNA		-0.277	0.000448	ACTN4,AHNAK,AMBP,CAVIN1,CLIC1,DSC3,EEF1A1,EHD3,ITIH3,LAMC1,RHOA,VASN,VCAN
EGR2		transcription regulator		-0.277	0.032	AHNAK,FLOT2,ITGB1,ITGB3,PIP
PRDM1		transcription regulator		-0.277	0.0362	CD44,LGALS7/LGALS7B,S100A8,S100A9,SERPINB3
miR-7668-3p (miRNAs w/seed GGUGCAG)		mature microRNA		-0.302	0.0256	ANXA6,ARG1,CAVIN1,CLIC4,CSTA,ENG,FLOT2,GAPDH,KPRP,LMNA,TGFBI
miR-7080-5p (miRNAs w/seed UAGGAGC)		mature microRNA		-0.302	5.18e-05	ANPEP,ATP2B4,CALML3,CD47,COL6A1,H1-3,LRG1,PGK1,RAN,RAP1B,RPLP0
NFE2L2		transcription regulator		-0.303	4.67e-08	ARG1,COL3A1,F10,GNAI2,HSP90AB1,HSP90B1,LMNA,PDIA3,PDIA4,PHGDH,PSMB6,RAN,RPL18,RPLP0,SLC2A1,TPI1,USO1
miR-133a-3p (and other miRNAs w/seed UUGGUCC)		mature microRNA		-0.307	0.000359	ACTN4,ALOX12B,CAVIN1,CD47,CKAP4,EEF1A1,EHD3,FSCN1,MSN,MYH1,MYH9,NID2,PKP1,RHOA,SEMG1,SEMG2,SLC4A1,STOM,TPM4,VAT1
sunitinib		chemical drug		-0.314	2.37e-07	CD44,COL6A1,ITGA3,ITGB1,ITGB3,LAMC1,TGFBI	33 (6)
cholesterol		chemical - endogenous mammalian		-0.314	0.000806	APOB,ARG1,COL3A1,FABP5,HSP90B1,RHOA,S100A8	76 (8)
IKBKB		kinase		-0.329	0.000132	CD44,CLU,COL3A1,FSCN1,IGFBP2,ITGB3,PTX3,TLN1,VCAN	77 (19)
OGA		enzyme		-0.333	0.00125	ACTN4,AZGP1,CD44,CD47,FLNA,FSCN1,HSP90AB1,TGFBI,TUBA4A
miR-6843-3p (and other miRNAs w/seed UGGUCUC)		mature microRNA		-0.333	0.0425	ALOX12B,FABP5,IGFBP2,ITIH3,LRG1,NME1,PTX3,TPM4,VAT1
miR-6830-5p (miRNAs w/seed CAAGGAA)		mature microRNA		-0.333	0.0461	CHMP4B,GGCT,NAP1L1,RAN,SEMG1,SERPINB3,SLC4A1,TPM4,YWHAQ
ROCK2		kinase		-0.342	1.57e-07	CD44,DSC1,DSP,FABP5,MSN,S100A7,S100A8
RTN4	-1.631	other		-0.343	0.000714	GNB2,RTN4,YWHAB,YWHAQ
FDX1		transporter		-0.371	2.43e-05	HSPA1A/HSPA1B,SFN,SLC3A2,TUBA4A
Immunoglobulin		complex		-0.371	4.82e-06	ANPEP,ARG1,CD44,CLU,COL1A2,COL3A1,COL6A1,DSP,ENG,ENO1,IDH2,LAMC1,NT5E,PGK1,PSMB6,PTX3,S100A8,S100A9,SLC2A1,SLC3A2,VCAN	87 (17)
trichloroethylene		chemical toxicant		-0.378	6.33e-08	ANPEP,CD47,COL3A1,MFGE8,RTN4,STOM,YWHAQ
miR-100-3p (miRNAs w/seed AAGCUUG)		mature microRNA		-0.378	0.0182	AHSG,ANXA1,ANXA4,ARG1,ITGB1,RALA,RTN4
miR-23b-5p (miRNAs w/seed GGUUCCU)		mature microRNA		-0.378	0.0207	DSC1,ENG,GNB2,JAKMIP2,LMNA,NME1,VCL
miR-3617-5p (and other miRNAs w/seed AAGACAU)		mature microRNA		-0.378	0.0212	ANXA4,HSPA8,LORICRIN,MARCKS,RAP1B,S100A7,YWHAZ
tazemetostat		chemical drug		-0.378	0.0037	ANP32A,CD44,MSN,RAN,RTN4,VCAN,VCL
EFNA3		kinase		-0.378	8.66e-09	DSC1,FABP5,KRT13,NT5E,PKP1,S100A7,TGM1
EFNA2		kinase		-0.378	5.59e-08	DSC1,FABP5,KRT13,NT5E,PKP1,S100A7,TGM1
methylmercury		chemical toxicant		-0.378	1.57e-07	ANPEP,CD47,COL3A1,MFGE8,RTN4,STOM,YWHAQ
benzene		chemical toxicant		-0.378	6.33e-08	ANPEP,CD47,COL3A1,MFGE8,RTN4,STOM,YWHAQ
miR-564 (and other miRNAs w/seed GGCACGG)		mature microRNA		-0.389	0.0341	EEF2,EHD3,GNAI2,LMNA,LRG1,MYL6,NME1,RPL18,TLN1,TPI1,VCAN
4-hydroxytamoxifen		chemical drug		-0.391	0.00561	CLU,KRT13,LORICRIN,S100A9,SLC2A1	50 (10)
IL17A		cytokine		-0.392	0.0015	CD44,COL3A1,EDIL3,KRT13,S100A7,S100A8,S100A9,SLC2A1	98 (18)
miR-6980-5p (and other miRNAs w/seed UGGGGGG)		mature microRNA		-0.4	0.00413	ANPEP,ANXA11,ANXA2,APOD,ATP2B4,CAVIN1,CKAP4,CLU,COL1A2,CSTA,DSP,ENO1,FSCN1,GAPDH,GNAI2,HSPG2,IGFBP2,ITGA5,KPLCE,KRT78,MASP2,MSN,MYH9,PFN1,PRDX2,PSMA8,SLC3A2,SPRR1B,ST13,TGM3,VAT1
miR-6737-5p (and other miRNAs w/seed UGGGGUG)		mature microRNA		-0.412	0.00666	AHNAK,ANXA11,ATP2A1,ATP2B4,AZGP1,CAVIN1,CD47,CKAP4,CLIC4,EEF1A1,ENG,FSCN1,GAPDH,GNAI2,ITGA3,ITGA5,JAKMIP2,KPRP,KRT13,LMNA,MASP2,MFGE8,MSN,RAP1B,RTN4,SLC4A1,TLN1,TPM4,VAT1
miR-1237-5p (and other miRNAs w/seed GGGGGCG)		mature microRNA		-0.424	0.0113	ACTN4,ANPEP,ARG1,AZGP1,CAVIN1,CD59,CLU,F10,FLNA,FSCN1,GAPDH,GNAI2,GNB2,HABP2,HSPG2,ITGA5,KRT80,LRG1,MFGE8,MSN,MYH9,PRDX2,RAN,SFN,SLC4A1,UMOD,VASN,VAT1
miR-1343-5p (and other miRNAs w/seed GGGGAGC)		mature microRNA		-0.435	0.000847	ACTN4,ALOX12B,ANXA11,CALML3,CASQ1,CAVIN1,CHMP4B,CLU,COL1A2,COL6A1,DSC1,DSP,EEF2,FLOT2,FSCN1,GNAI2,HSP90AB1,ITGA3,KRT78,LMNA,MSN,MYL6,PFN1,RPL18,SFN,SLC3A2,TGM1,VAT1,VCL
GLI1		transcription regulator		-0.441	0.00063	AHNAK,ANXA1,ANXA6,CD44,CD59,CLU,ITGA3,KRT80,LMNA,S100A7,S100A9
FREY1		other		-0.447	8.57e-08	CLU,HSP90B1,HSPA8,P4HB,PDIA3
IgG		complex		-0.447	0.0214	COL3A1,DSP,FABP5,KRT13,LGALS7/LGALS7B,NT5E
TNFSF12		cytokine		-0.447	0.000923	GNAI2,ITGA3,PTX3,S100A8,S100A9	81 (11)
RUNX1		transcription regulator		-0.447	6.82e-05	ANXA2,ENG,FSCN1,ITGB1,ITGB3,KRT80,MYH9,S100A9,SLC4A1	68 (7)
miR-3081-3p (miRNAs w/seed UGCGCUC)		mature microRNA		-0.447	0.0212	GNAI2,HSPG2,ITGA3,KPLCE,PGK1
miR-595 (miRNAs w/seed AAGUGUG)		mature microRNA		-0.447	0.0136	ARG1,EDIL3,PTX3,TGFBI,TPM4
miR-5128 (miRNAs w/seed AAUUGGG)		mature microRNA		-0.447	0.0498	ANXA4,ARG1,ITGB1,LORICRIN,ST13
TCF4		transcription regulator		-0.447	0.00754	ANXA6,CKAP4,HSP90B1,ITGA3,ITGB3,PDIA4,YWHAZ
miR-6751-5p (and other miRNAs w/seed UGGGGGU)		mature microRNA		-0.447	0.0183	ANXA2,AZGP1,CKAP4,CLU,COL1A2,CSTA,DSC1,DSP,GNAI2,GNB1,HSPG2,ITGB3,KRT78,MFGE8,MSN,PRDX2,SLC3A2,SPRR1B,ST13,TLN1
EPO		cytokine		-0.447	2.49e-05	ARG1,CLIC1,EEF1A1,FABP5,GAPDH,ITGB1,RHOA,RPLP0,SLC4A1,TPI1	77 (4)
LDHA		enzyme		-0.447	4.43e-06	COL1A2,ENO1,GNB1,ITGA3,PGK1,TPI1
napabucasin		chemical drug		-0.447	7.95e-05	CD44,ENG,FLOT2,ITGB1,RPLP0
trans-hydroxytamoxifen		chemical drug		-0.447	0.00512	ACTN4,CLU,COL1A2,LMNA,P4HB	35 (4)
miR-542-3p (miRNAs w/seed GUGACAG)		mature microRNA		-0.477	0.0162	AHCY,AMBP,APOD,EEF1A1,ENO1,ITIH2,MSN,MYL6,NAP1L1,PSMB6,RTN4,SERPINB12,SET,ST13,STOM,TPI1
GLIS1		transcription regulator		-0.478	1.96e-09	APOD,COL1A2,ITGA3,RTN4,S100A9,SPRR1B,TGM1
EFNA4		kinase		-0.478	6.16e-09	DSC1,FABP5,KRT13,NT5E,PKP1,S100A7,TGM1
EFNA1		other		-0.478	2.15e-07	DSC1,FABP5,KRT13,NT5E,PKP1,S100A7,TGM1
miR-495-5p (miRNAs w/seed AAGUUGC)		mature microRNA		-0.478	0.0176	CSTA,DSC1,FABP5,MEP1A,MYL6,NID2,YWHAQ
miR-1668 (and other miRNAs w/seed AAAGGCC)		mature microRNA		-0.483	0.0165	ANXA1,CD59,CLIC4,EEF1A1,HABP2,IDH2,LDHB,MEP1A,RHOA,S100A9,SET,SLC3A2,STOM,VASN
dactolisib		chemical drug		-0.485	0.000756	ENO1,GAPDH,PGK1,TPI1
N-acetyl-L-cysteine		chemical drug		-0.497	0.0235	GAPDH,GNAI2,ITGB1,PHGDH,PRDX2
miR-1896 (and other miRNAs w/seed GGUGGGU)		mature microRNA		-0.5	0.0468	ANXA11,CALML3,CAVIN1,COL6A1,CSTA,GAPDH,HSPG2,MASP2,MSN,PHGDH,PKP1,RHOA,S100A7,SLC4A1,TPM4,VAT1
miR-92a-1-5p (miRNAs w/seed GGUUGGG)		mature microRNA		-0.512	0.00155	ANXA2,APOD,ATP2A1,ATP2B4,CD59,DSP,ENG,GNAI2,GNB1,LORICRIN,MFGE8,PKP1,PRDX2,RAB11A,RAN,RHOA,S100A9,SFN,SLC2A1,SLC4A1,TGM3,TLN1,VASN,VAT1
SERPINB7		other		-0.518	1.79e-05	GNAI2,LORICRIN,S100A7,S100A8,SPRR1B,TGM1,TGM3
miR-12186-3p (and other miRNAs w/seed GCAGCUG)		mature microRNA		-0.535	0.0125	ACTN4,AHCY,CAVIN1,CSTA,DSP,GNAI2,HSPG2,ITGA3,ITGA5,PDIA3,RTN4,S100A9,TLN1,VAT1
miR-3150b-3p (and other miRNAs w/seed GAGGAGA)		mature microRNA		-0.535	0.0482	ALOX12B,BASP1,CASQ1,COL6A1,FLOT2,GAPDH,GNAI2,KPRP,KRT13,KRT80,PKP1,RHOA,VAT1,YWHAZ
miR-3190-5p (miRNAs w/seed CUGGCCA)		mature microRNA		-0.535	0.00658	AMBP,CASQ1,CD44,CLIC1,FLOT2,ITGA5,KRT80,MEP1A,MYH9,NME1,NT5E,PRDX2,PTX3,STOM
miR-493-3p (miRNAs w/seed GAAGGUC)		mature microRNA		-0.538	0.000512	ACTN4,AHSG,APOB,CALML3,CLIC4,CLTC,ENG,F10,FABP5,FLOT2,GGCT,MASP2,MFGE8,MSN,MYL6,RAN,SET,ST13
miR-709 (and other miRNAs w/seed GAGGCAG)		mature microRNA		-0.549	0.0372	ACTN4,AHSG,ALOX12B,ANXA4,CD59,EDIL3,F10,HABP2,ITGB3,KPRP,KRT80,LORICRIN,NT5E,PHGDH,RPL18,S100A9,SFN,SLC3A2,STOM,VAT1,VCL,YWHAZ
IL22		cytokine		-0.551	4.44e-06	ANPEP,CALML3,HSP90AB1,LORICRIN,S100A7,S100A8,S100A9,TGM3	41 (5)
1,2-dithiol-3-thione		chemical reagent		-0.553	6.41e-09	F10,HSP90AB1,HSP90B1,LMNA,PDIA3,PDIA4,PSMB6,RAN,RPL18,RPLP0,TPI1,USO1	17 (2)
uranyl nitrate		chemical toxicant		-0.555	0.000578	EEF2,HSPA8,PRDX2,UMOD,YWHAZ
GLI2		transcription regulator		-0.555	0.00145	ATP2A1,CLU,CSTA,ITGB1,S100A7
NR0B2		ligand-dependent nuclear receptor		-0.555	0.00123	ARG1,COL1A2,P4HB,PDIA3,PDIA4
APOE		transporter		-0.575	3.31e-15	ANXA11,APOB,APOD,CD44,CLU,ENG,F10,FABP5,FLOT2,HABP2,HSP90AB1,HSP90B1,HSPA1A/HSPA1B,HSPG2,ITGA3,ITGA5,LORICRIN,P4HB,PTX3,S100A8,S100A9,VCAN	91 (13)
miR-1843a-5p (and other miRNAs w/seed AUGGAGG)		mature microRNA		-0.577	0.00676	ALOX12B,BASP1,CASQ1,CCDC80,CLIC1,COL3A1,CSTA,DSC1,EDIL3,EHD3,FABP5,KRT80,MEP1A,MFGE8,MYH9,NAP1L1,SLC4A1,ST13,USO1
miR-713 (miRNAs w/seed GCACUGA)		mature microRNA		-0.577	0.00583	CD47,COL3A1,CSTA,HSP90B1,ITGA3,ITGB1,ITGB3,MSN,NID2,RTN4,UMOD,VASN
miR-4758-3p (miRNAs w/seed GCCCCAC)		mature microRNA		-0.577	0.0254	CD59,CHMP4B,ITGB3,MFGE8,MSN,P4HB,PKP1,RAN,RPL18,S100A9,TGFBI,VAT1
miR-6742-3p (miRNAs w/seed CCUGGGU)		mature microRNA		-0.577	0.0385	AZGP1,EHD3,GNB2,ITGA5,MSN,NME1,PIP,PRDX2,S100A7,SLC4A1,TLN1,TPM4
vorinostat		chemical drug		-0.577	0.0105	APOB,ATP2B4,CLU,MFGE8,S100A8,S100A9
miR-3078-3p (miRNAs w/seed UGCUGGG)		mature microRNA		-0.607	0.0466	ARG1,AZGP1,BASP1,COL3A1,CSTA,ENG,ENO1,GAPDH,HSPG2,ITGB1,KRT80,MSN,NME1,P4HB
miR-1275 (and other miRNAs w/seed UGGGGGA)		mature microRNA		-0.612	0.0021	AHCY,ANXA2,ATP2A1,CALML3,CASQ1,CAVIN1,CD44,CKAP4,CLU,COL1A2,COL6A1,CSTA,DSP,EHD3,FLOT2,GAPDH,GNAI2,HABP2,HSP90AB1,HSPG2,ITGA3,KPLCE,KRT78,KRT80,LORICRIN,MASP2,MSN,MYH9,PRDX2,RAN,SFN,SLC3A2,SPRR1B,ST13,TGM3,TLN1,VAT1,VCL
actinomycin D		biologic drug		-0.623	0.0166	COL1A2,FLNA,GAPDH,PTX3,SLC2A1
AHR		ligand-dependent nuclear receptor		-0.63	5.52e-06	AHSG,BASP1,COL12A1,COL1A2,COL3A1,COL6A1,ENO1,ITGA5,NID2,NT5E,PTX3,SLC2A1,TGFBI,VCL	85 (18)
MYC		transcription regulator		-0.632	1.56e-14	ACTN4,AHCY,ANXA4,ANXA6,ARG1,CD44,CD47,CKAP4,CLIC4,CLU,COL1A2,COL3A1,DSP,EEF2,ENO1,FABP5,FLNA,GAPDH,IDH2,ITGA3,ITGB1,LDHB,LORICRIN,MSN,NAP1L1,NME1,PGK1,PRDX2,RHOA,RPL18,RPLP0,RPLP2,SLC2A1,SLC3A2,TGM1,TLN1,TPI1	103 (17)
miR-874-5p (miRNAs w/seed GGCCCCA)		mature microRNA		-0.638	0.0188	ACTN4,AHCY,ATP2B4,CLIC4,COL6A1,EEF2,GNAI2,GNB1,GNB2,H1-3,IDH2,ITGA3,ITGA5,KRT80,LMNA,MFGE8,NT5E,PFN1,PKP1,S100A9,SLC4A1,TGFBI,TGM1,VASN,VAT1
LAMA4		enzyme		-0.64	0.000776	ANPEP,COL3A1,GGCT,ITGB1,ITGB3,LAMC1
TET2		enzyme		-0.651	0.000147	AHNAK,ANXA2,S100A8,S100A9,SLC2A1,TGM1,YWHAQ,YWHAZ
testosterone		chemical - endogenous mammalian		-0.653	4.07e-05	ANPEP,ANXA1,CLU,COL3A1,HSP90AB1,HSPA1A/HSPA1B,ITGB1,PDIA4,RALA,VCAN,YWHAZ	112 (21)
GAB2		other		-0.655	7.5e-05	ARG1,ITGB3,S100A8,S100A9	106 (17)
NR4A1		ligand-dependent nuclear receptor		-0.664	1.64e-05	APOB,APOD,COL1A2,COL6A1,ENO1,IDH2,ITGB1,NT5E,PDIA3,PGK1	53 (10)
LDLR		transporter		-0.664	4.85e-07	APOB,CD47,COL3A1,ENG,FABP5,GAPDH,HSPG2,ITGB3,MFGE8,SLC2A1,VCAN
HSPA5		enzyme		-0.67	8.81e-08	CD47,CLU,COL12A1,COL1A2,HSP90B1,HSPA8,P4HB,SLC3A2	64 (7)
miR-4761-3p (miRNAs w/seed AGGGCAU)		mature microRNA		-0.707	0.00571	ALOX12B,APOD,CDC42,EHD3,MSN,PSMB6,SPRR1B,YWHAQ
miR-658 (miRNAs w/seed GCGGAGG)		mature microRNA		-0.707	0.0214	CALML3,ENG,FSCN1,HSP90B1,MYH9,SFN,STOM,VASN
miR-4682 (miRNAs w/seed CUGAGUU)		mature microRNA		-0.707	0.0102	APOB,EEF2,FSCN1,HSPA1A/HSPA1B,PTX3,USO1,VASN,YWHAB
miR-3057-5p (miRNAs w/seed UUGGAGC)		mature microRNA		-0.707	0.0298	AHNAK,CLTC,CSTA,NT5E,PSMA8,SET,TLN1,USO1
miR-1248 (miRNAs w/seed CCUUCUU)		mature microRNA		-0.707	0.0455	AHSG,ATP2A1,COL1A2,EHD3,KRT78,MARCKS,MYH9,VCL
miR-5702 (miRNAs w/seed GAGUCAG)		mature microRNA		-0.707	0.0432	ANP32A,ANXA11,ATP2B4,FLOT2,KRT80,LRG1,NAP1L1,STOM
miR-6835-5p (and other miRNAs w/seed GGGGGUA)		mature microRNA		-0.72	0.0155	ANPEP,ANXA2,APOD,ATP2B4,AZGP1,CALML3,CKAP4,CSTA,DSP,EHD3,GAPDH,GNAI2,HSPG2,KRT78,KRT80,LAMC1,MASP2,MFGE8,MSN,MYH9,PFN1,SLC3A2,SPRR1B,TGM3,TLN1,USO1,VAT1
miR-6987-5p (miRNAs w/seed GGGACAG)		mature microRNA		-0.728	0.0267	ANPEP,BASP1,CALML3,CD47,EEF2,ENO1,FLOT2,FSCN1,KRT78,MSN,PSMA8,SET,SLC4A1,STOM,TPI1,VAT1,YWHAZ
mir-8		microRNA		-0.73	0.00839	CD47,ITGB1,MSN,YWHAB,YWHAZ
cycloheximide		chemical reagent		-0.742	1.42e-07	APOB,ATP2B4,CD44,COL1A2,EEF1A1,EEF1D,GNAI2,HSPA8,IGFBP2,ITGB3,PGK1,PTX3,S100A8,SLC2A1	104 (20)
SB203580		chemical drug		-0.745	0.0011	ANXA1,ARG1,CD47,COL1A2,COL3A1,ENO1,ITGB3,LORICRIN,SLC2A1,TGM1	95 (16)
HNF4A		transcription regulator		-0.75	2.7e-05	AHNAK,AHSG,AMBP,ANPEP,APOB,ARG1,EHD3,FLNA,GAPDH,HSP90B1,HSPA8,ITGA5,ITIH3,LAMC1,LORICRIN,MSN,MYL6,NME1,RAB11A,RPL18,RPLP0,S100A9,SERPINB3,SLC2A1,ST13,STOM,TLN1,USO1,VCL,YWHAB	56 (5)
KLF5		transcription regulator		-0.762	0.000554	ARG1,CAVIN1,CD44,LGALS7/LGALS7B,S100A9
miR-3151-5p (and other miRNAs w/seed GUGGGGC)		mature microRNA		-0.775	0.00943	ACTN4,AHCY,CASQ1,CAVIN1,FLOT2,HSPG2,ITGA5,MASP2,MEP1A,MSN,PFN1,RPL18,TGM3,TLN1,TPM4
miR-185-3p (and other miRNAs w/seed GGGGCUG)		mature microRNA		-0.783	0.0156	ACTN4,ANPEP,ANXA1,AZGP1,CASQ1,CAVIN1,CD59,CLIC4,CLU,EHD3,FLNA,FSCN1,GAPDH,GNAI2,HSP90AB1,HSPG2,IDH2,ITGA3,ITGA5,KRT80,LRG1,MEP1A,MFGE8,MSN,P4HB,PGK1,PHGDH,PKP1,RPL18,SLC4A1,TLN1,TPM4,VAT1
IGF1R		transmembrane receptor		-0.796	0.000786	ACTN4,CDC42,CLU,COL3A1,IGFBP2,NME1,RHOA,TGFBI	97 (12)
tretinoin		chemical drug		-0.799	1.09e-15	AHNAK,ALOX12B,ANPEP,ANXA1,ANXA2,ANXA6,APOD,ARG1,CALML3,CD44,CD47,CDC42,CLTC,COL1A2,COL3A1,DSC1,DSP,EEF1A1,EEF1D,ENO1,FABP5,IGFBP2,ITGB1,ITGB3,MSN,MYH9,NID2,NME1,PFN1,PRDX2,PTX3,RALA,RAN,RHOA,S100A8,S100A9,TGFBI,TGM1,TLN1,TPI1,TPM4,VCL,YWHAB,YWHAZ	118 (20)
CDK4/6		group		-0.816	5.22e-06	AHNAK,ENO1,FLNA,ITIH2,MARCKS,TPI1
RGS2		enzyme		-0.816	3.27e-05	ANXA4,CHMP4B,GAPDH,HSP90B1,PDIA4,SLC2A1
ibrutinib		chemical drug		-0.816	0.00028	CD44,CKAP4,ENO1,GAPDH,ITGB1,TPI1
RXRA		ligand-dependent nuclear receptor		-0.816	0.000364	AHCY,CLU,EEF2,EHD3,ENG,FABP5,ITGB3,NME1,S100A8,VCAN	21 (3)
miR-6833-5p (miRNAs w/seed UGUGGAA)		mature microRNA		-0.816	0.0422	ANXA11,CLIC1,KPRP,PSMA8,SLC4A1,YWHAQ
SP2509		chemical reagent		-0.816	0.0124	ANP32A,MSN,RAN,RTN4,VCAN,VCL
SMARCA4		transcription regulator		-0.824	9.44e-07	ACTN4,AHNAK,ATP2A1,ATP2B4,AZGP1,CD44,CD47,GAPDH,ITGA3,ITGA5,ITGB1,LMNA,MFGE8,NT5E,PGK1,PTX3,SLC2A1	46 (7)
JUN		transcription regulator		-0.825	7.37e-07	ANXA1,ANXA2,ARG1,CD44,CLU,COL1A2,CSTA,EEF2,IGFBP2,ITGB1,LMNA,LORICRIN,MYH9,PTX3,SLC2A1	97 (16)
DICER1		enzyme		-0.849	0.0133	ANPEP,APOD,CD44,ENG,ITGA5,ITGB1
ATF6		transcription regulator		-0.849	0.00226	HSP90B1,PDIA4,PRDX2,RAN
miR-4747-5p (and other miRNAs w/seed GGGAAGG)		mature microRNA		-0.853	0.00717	ATP2A1,ATP2B4,AZGP1,CALML3,CASQ1,CAVIN1,CDC42,CKAP4,CLTC,COL1A2,FSCN1,IGFBP2,ITGA5,KRT80,MYL6,NME1,SEMG2,SLC2A1,SLC3A2,SLC4A1,TPM4,VCL
PKD1		ion channel		-0.854	9.7e-07	CAVIN1,COL12A1,EDIL3,HSP90B1,ITIH2,JAKMIP2,RHOA,SLC3A2,SLC4A1,UMOD
metribolone		chemical reagent		-0.855	0.00397	ARG1,AZGP1,CLU,ENO1,GAPDH,IDH2,PGK1,TPI1,VCAN	105 (14)
UCP1		transporter		-0.865	0.0221	EEF1A1,MYH1,PHGDH,SLC3A2
MYCN		transcription regulator		-0.876	2.1e-17	ACTN4,BASP1,CDC42,CKAP4,CLU,EEF1A1,EEF1D,EEF2,GAPDH,HSP90AB1,ITGA3,ITGB1,ITIH3,MYH9,NME1,PDIA4,PHGDH,PSMB6,RPL18,RPLP0,RPLP2,SLC2A1,TPI1
TSC2		other		-0.882	0.0205	ANXA1,ANXA2,LDHB,SLC2A1
miR-1207-5p (and other miRNAs w/seed GGCAGGG)		mature microRNA		-0.891	0.000308	ACTN4,ANPEP,ANXA6,CALML3,CAVIN1,CD59,CLIC4,EEF1A1,EEF1D,ENG,F10,FLOT2,FSCN1,GAPDH,GNAI2,GNB2,HSP90AB1,HSPG2,IGFBP2,ITGA3,ITGB3,KPLCE,KPRP,KRT80,LMNA,MARCKS,MFGE8,MSN,MYH9,NT5E,PHGDH,PRDX2,RPL18,S100A9,SET,SFN,SLC3A2,TLN1,TPI1,VASN,VAT1,YWHAB
miR-3473b (and other miRNAs w/seed GGCUGGA)		mature microRNA		-0.893	0.0111	ATP2B4,CD59,EHD3,ENG,FLNA,FLOT2,FSCN1,GNAI2,HABP2,ITGA3,ITGA5,KPRP,KRT78,KRT80,LMNA,MSN,RPL18,RTN4,SLC2A1,SLC4A1,TGFBI,TGM3,TLN1,UMOD,VCAN
miR-6783-5p (miRNAs w/seed AGGGGAA)		mature microRNA		-0.894	0.000599	ANP32A,APOD,ATP2A1,ATP2B4,CKAP4,CLIC4,DSC1,EHD3,IDH2,ITIH2,KRT80,MFGE8,MSN,MYH9,NME1,RAB11A,SFN,SLC4A1,SPRR1B,VAT1
miR-6846-5p (and other miRNAs w/seed GGGGGCU)		mature microRNA		-0.894	0.0257	ANPEP,ARG1,AZGP1,CAVIN1,CLU,DSP,ENG,FLNA,FSCN1,GNAI2,GNB2,HSPG2,ITGA5,KRT80,MSN,MYH9,PRDX2,SFN,UMOD,VAT1
SIRT1		transcription regulator		-0.896	0.0242	ANXA4,ARG1,ENO1,IDH2,MYL6,NT5E,SLC2A1
miR-3548 (and other miRNAs w/seed AGCACUG)		mature microRNA		-0.905	0.00451	AHCY,FABP5,GGCT,HSP90B1,ITGB1,MASP2,RAB11A,RHOA,RTN4,UMOD,USO1
miR-3187-3p (miRNAs w/seed UGGCCAU)		mature microRNA		-0.905	0.000543	AHNAK,AMBP,ANXA6,CLIC1,EEF1A1,EHD3,HABP2,NME1,P4HB,SLC4A1,VCAN
miR-6373 (miRNAs w/seed AUGGGAA)		mature microRNA		-0.905	0.0139	CCDC80,GNB1,KPRP,LMNA,MSN,PGK1,RAB11A,RAN,RHOA,VASN,YWHAZ
miR-6777-5p (and other miRNAs w/seed CGGGGAG)		mature microRNA		-0.905	0.0498	ATP2B4,CD59,CLU,ENG,F10,FSCN1,GNAI2,IGFBP2,LMNA,NME1,VAT1
SB-431542		chemical reagent		-0.926	6.32e-05	CD44,CLIC4,COL3A1,COL6A1,HABP2,PTX3,RHOA	42 (7)
miR-3175 (miRNAs w/seed GGGGAGA)		mature microRNA		-0.928	0.000245	ACTN4,ALOX12B,ATP2B4,CALML3,CAVIN1,CLU,EHD3,FSCN1,GAPDH,KPRP,KRT78,KRT80,LMNA,MARCKS,MSN,MYH9,MYL6,PFN1,RAB11A,RPL18,SFN,SLC2A1,SLC4A1,SPRR1B,ST13,TGM1,TGM3,TLN1,VAT1
Alpha catenin		group		-0.93	6.24e-08	COL1A2,COL3A1,COL6A1,ENG,IGFBP2,ITGA5,PTX3,S100A8,S100A9
miR-4656 (and other miRNAs w/seed GGGCUGA)		mature microRNA		-0.933	0.0266	ACTN4,AHCY,ANPEP,AZGP1,CALML3,CASQ1,CAVIN1,CLIC4,DSC3,EHD3,ENO1,FSCN1,GNAI2,HABP2,HSPG2,KRT78,MASP2,MSN,P4HB,PHGDH,PKP1,RHOA,RPL18,SLC2A1,TLN1,TPI1,VASN,VAT1
sirolimus		chemical drug		-0.942	1.13e-11	ARG1,ATP2B4,CLIC1,COL1A2,EEF1A1,EEF2,ENO1,FSCN1,HSP90AB1,HSP90B1,LDHB,LMNA,PGK1,PSMB6,PTX3,RAN,RHOA,RPL18,RPLP0,SFN,SLC2A1,SLC3A2,TPI1	99 (13)
miR-6943-5p (miRNAs w/seed GGGGUGA)		mature microRNA		-0.943	0.00878	AHNAK,ATP2A1,CD47,CKAP4,ENG,FSCN1,GAPDH,GNAI2,ITGA5,JAKMIP2,LMNA,MFGE8,MSN,P4HB,RAP1B,SLC3A2,SLC4A1,VAT1
trichostatin A		chemical drug		-0.954	0.000516	ANP32A,ANXA6,ARG1,CD44,CLU,COL1A2,GNAI2,IGFBP2,LMNA,MSN,RAN,RTN4,SLC2A1,TGM1,VCAN,VCL	97 (20)
miR-766-5p (and other miRNAs w/seed GGAGGAA)		mature microRNA		-0.981	0.00736	ACTN4,ATP2A1,BASP1,CASQ1,CD47,CHMP4B,COL1A2,EDIL3,ENG,GNAI2,H1-3,HSP90B1,KPRP,KRT78,KRT80,LAMC1,MEP1A,MFGE8,MYH9,NME1,PFN1,PRDX2,SET,SLC4A1,ST13,STOM,YWHAB,YWHAZ
dextran sulfate		chemical drug		-1	0.00451	ARG1,ENG,PHGDH,RHOA,S100A8,S100A9,SLC2A1	95 (18)
cardiotoxin		chemical - other		-1	0.00424	COL1A2,ITGA5,LRG1,MYH9,S100A8,S100A9
MGAT1		enzyme		-1	4.24e-07	ITGA3,ITGA5,ITGB1,ITGB3
SPDEF		transcription regulator		-1	0.00115	COL6A1,ITGA3,ITGA5,LAMC1
STING1		ion channel		-1	0.0283	ARG1,CD47,S100A9,SEMG1
RXRB		ligand-dependent nuclear receptor		-1	0.000923	CLU,EEF2,EHD3,ITGB3,S100A8,VCAN
miR-4513 (and other miRNAs w/seed GACUGAC)		mature microRNA		-1	0.00772	AHCY,BASP1,CD59,CDC42,GNB1,LORICRIN,RTN4,SLC4A1,TGM1
miR-4781-5p (miRNAs w/seed AGCGGGG)		mature microRNA		-1	0.0144	ACTN4,ATP2B4,CAVIN1,CLU,COL1A2,ENG,FLNA,KPLCE,VAT1
miR-6721-5p (miRNAs w/seed GGGCAGG)		mature microRNA		-1	0.00696	ANP32A,ATP2B4,COL6A1,ENG,FLNA,FLOT2,FSCN1,GNAI2,GNB2,HSPG2,KPRP,KRT80,MARCKS,MASP2,MYH9,PRDX2,RPL18,SEMG1,SFN,SLC2A1,TGM3,TLN1,VASN,VAT1,VCL
BCL6		transcription regulator		-1	0.00376	ANXA6,ARG1,CD44,ITGA3,LDHB,LMNA	87 (10)
SNCA		enzyme		-1	0.000694	ARG1,CCDC80,CD44,CHMP4B,HSP90B1,LDHB,LMNA,PGK1,SFN,TPI1	38 (6)
STK26		kinase		-1	2.8e-05	COL3A1,ITGA5,MSN,VCAN	67 (12)
miR-6949-3p (miRNAs w/seed UCCCCUU)		mature microRNA		-1	0.0413	APOB,CLIC4,CLTC,DSC1,IGFBP2,NT5E,PGK1,RTN4,TGFBI
miR-6846-3p (miRNAs w/seed GACCCCU)		mature microRNA		-1	0.0181	EDIL3,ITGA5,ITGB3,KRT80,LRG1,MARCKS,SLC2A1,VCAN,YWHAQ
butyric acid		chemical - endogenous mammalian		-1.027	9.92e-10	ANXA1,ANXA2,ATP2B4,CD44,CDC42,CLU,F10,GNAI2,HSPG2,ITGA5,KRT13,NME1,PDIA3,RHOA,SLC2A1,TGFBI,TGM1,TUBA4A	85 (10)
AR		ligand-dependent nuclear receptor		-1.067	2.27e-05	ARG1,ATP2A1,AZGP1,BASP1,CASQ1,CKAP4,COL3A1,EHD3,FABP5,LGALS7/LGALS7B,MYL6,NAP1L1,PIP,SLC3A2,VCAN,VCL	44 (3)
COL9A1		other		-1.067	1.27e-06	COL12A1,HSPG2,MFGE8,TGFBI
LACTB		peptidase		-1.067	3.68e-05	CD44,EDIL3,TGFBI,VCAN
CREBBP		transcription regulator		-1.067	0.00376	ANXA6,CD44,CD59,COL1A2,LORICRIN,MYH1,RHOA,STOM	61 (16)
manganese		chemical - endogenous mammalian		-1.067	0.00265	COL3A1,GAPDH,HSP90B1,HSPA1A/HSPA1B	64 (7)
miR-6752-5p (and other miRNAs w/seed GGGGGUG)		mature microRNA		-1.069	0.00235	ACTN4,ANPEP,ANXA11,ANXA2,APOD,ATP2B4,AZGP1,CALML3,CHMP4B,CKAP4,CSTA,DSP,EHD3,ENG,FSCN1,GAPDH,GNAI2,GNB1,HSPG2,ITGA3,ITGB3,KRT78,KRT80,LAMC1,MASP2,MFGE8,MSN,P4HB,PFN1,SFN,SLC3A2,SPRR1B,TGM3,TLN1,VAT1
MEF2C		transcription regulator		-1.094	0.000629	ATP2A1,COL1A2,COL3A1,MYH1,S100A8,S100A9
mir-133		microRNA		-1.115	4.81e-06	CDC42,FSCN1,MSN,RHOA,TPM4,VCAN
ETV6-RUNX1		fusion gene/product		-1.131	0.0452	CD44,CLIC1,ENG,FABP5,ITGB1
fluoride		chemical - endogenous mammalian		-1.134	7.69e-07	ACTN4,CALML3,EEF1A1,HSPA1A/HSPA1B,SFN,TUBB4B,YWHAQ
miR-2276-3p (miRNAs w/seed CUGCAAG)		mature microRNA		-1.134	0.029	DSC1,ITIH2,RTN4,SET,SFN,SLC4A1,VAT1
miR-638 (miRNAs w/seed GGGAUCG)		mature microRNA		-1.134	0.0427	CAVIN1,F10,HSP90B1,JAKMIP2,MARCKS,MFGE8,PGK1
miR-3147 (miRNAs w/seed GUUGGGC)		mature microRNA		-1.134	0.0203	COL3A1,CSTA,GNAI2,ITGA5,KPRP,SLC4A1,TPM4
dihydrotestosterone		chemical - endogenous mammalian		-1.135	1.89e-11	APOD,ARG1,ATP2A1,AZGP1,BASP1,CLU,COL3A1,COL6A1,ENO1,GAPDH,HSPA1A/HSPA1B,IGFBP2,ITGB1,LGALS7/LGALS7B,NID2,PFN1,PHGDH,PIP,RPLP2,SLC2A1,SLC3A2,VCAN,VCL	76 (15)
miR-7056-5p (and other miRNAs w/seed GUGGAGG)		mature microRNA		-1.15	0.000997	ACTN4,ANXA6,ATP2A1,AZGP1,BASP1,CD47,CLIC1,CLU,CSTA,EHD3,ENG,GNAI2,H1-3,HABP2,HSPG2,ITGA3,ITGB3,KRT78,LAMC1,MFGE8,MYH9,PRDX2,RHOA,RPL18,SLC2A1,USO1,VCL,YWHAB
CD3		complex		-1.154	0.000157	ACTN4,ANXA1,CD44,EDIL3,GAPDH,HSP90B1,HSPA1A/HSPA1B,HSPA8,NME1,P4HB,PDIA4,PFN1,STOM	97 (14)
miR-548an (miRNAs w/seed AAAGGCA)		mature microRNA		-1.155	0.00424	ANXA1,ATP2B4,EDIL3,ITGB1,KRT13,LDHB,LRG1,MYL6,NT5E,RAP1B,SERPINB3,STOM
miR-6859-5p (and other miRNAs w/seed AGAGGAA)		mature microRNA		-1.155	0.0307	BASP1,CAVIN1,CCDC80,CD59,COL3A1,FLOT2,GNAI2,KRT80,PIP,SFN,SLC4A1,YWHAZ
CST5		other		-1.155	1.43e-07	AHNAK,ANXA2,ANXA6,CD44,COL12A1,DSP,EEF1D,LAMC1,MSN,NT5E,PRDX2,VCAN
miR-6892-3p (miRNAs w/seed CCCUCUC)		mature microRNA		-1.155	0.0254	AHCY,ANP32A,GNB1,HSP90B1,ITIH3,JAKMIP2,KRT80,PKP1,SFN,STOM,TGM1,YWHAQ
CD 437		chemical drug		-1.155	5.16e-09	CLIC1,EEF2,ENO1,FSCN1,HSPA8,NME1,PDIA3,PFN1,RPLP2,SET,ST13,YWHAZ
miR-625-5p (and other miRNAs w/seed GGGGGAA)		mature microRNA		-1.157	0.000112	ANP32A,ATP2A1,ATP2B4,CALML3,CASQ1,CAVIN1,CD44,CDC42,CKAP4,CLTC,CLU,COL1A2,COL6A1,CSTA,DSC3,EEF2,EHD3,FLOT2,FSCN1,GAPDH,GNAI2,HSPG2,ITGA3,KRT78,LORICRIN,MSN,MYH9,NME1,P4HB,PRDX2,SFN,SLC4A1,SPRR1B,ST13,TGFBI,TGM3,TLN1,VAT1,VCL,YWHAB
PPARD		ligand-dependent nuclear receptor		-1.172	0.0109	APOB,ARG1,ENO1,IGFBP2,LDHB,MFGE8
mir-155		microRNA		-1.172	0.0023	ANXA2,ARG1,CD47,GAPDH,YWHAZ
miR-205-5p (and other miRNAs w/seed CCUUCAU)		mature microRNA		-1.177	0.0358	CLIC4,CLTC,DSC1,GGCT,LAMC1,MARCKS,NID2,PTX3,TPM4,VASN
miR-6756-5p (and other miRNAs w/seed GGGUGGG)		mature microRNA		-1.177	0.0294	ATP2A1,ATP2B4,AZGP1,CAVIN1,COL6A1,EHD3,FLNA,FLOT2,GNB2,H1-3,HSPG2,MASP2,MFGE8,MSN,MYH9,NME1,P4HB,PHGDH,PRDX2,SFN,TLN1,TPI1,TPM4,VAT1,VCL,YWHAZ
ADAMTSL2		other		-1.195	8.04e-08	COL12A1,COL6A1,ITGA3,ITGA5,ITGB3,TGFBI,VCL
MTOR		kinase		-1.195	0.000491	CLTC,ENO1,FABP5,HSP90AB1,HSP90B1,LDHB,PFN1,RHOA,SLC2A1	90 (9)
IRF4		transcription regulator		-1.213	0.00806	ARG1,HSPA8,ITGB1,RHOA,SLC2A1	99 (13)
miR-4472 (and other miRNAs w/seed GUGGGGG)		mature microRNA		-1.213	0.00664	ATP2A1,AZGP1,CASQ1,CAVIN1,CD44,CSTA,DSC1,GAPDH,HSPG2,ITGA5,LAMC1,MSN,PFN1,PRDX2,SFN,SLC4A1,TLN1
miR-6996-5p (miRNAs w/seed GCACAGG)		mature microRNA		-1.213	0.00351	ANPEP,ANXA2,CHMP4B,CKAP4,CLTC,ENG,HSP90AB1,ITGA3,LRG1,NME1,PGK1,PRDX2,SLC2A1,ST13,STOM,TUBB4B,VAT1
miR-6734-5p (and other miRNAs w/seed UGAGGGG)		mature microRNA		-1.236	0.0134	AHNAK,ANP32A,ANPEP,ATP2A1,CALML3,CASQ1,CAVIN1,CLIC1,CLTC,FLNA,FLOT2,FSCN1,GNAI2,GNB1,IDH2,ITGA5,ITGB3,LMNA,TGM3,TPI1,YWHAB,YWHAQ
miR-12194-3p (and other miRNAs w/seed CUGUGGG)		mature microRNA		-1.236	0.00694	AZGP1,CD44,CD47,COL1A2,EEF2,EHD3,ENG,FLOT2,HSP90AB1,ITGB1,MARCKS,NID2,PFN1,PHGDH,RAN,RHOA,RPL18,RTN4,SLC4A1,TGM3,TPM4,YWHAZ
miR-759 (miRNAs w/seed CAGAGUG)		mature microRNA		-1.265	0.00681	ANXA6,BASP1,CD59,FSCN1,MYH1,PDIA3,PHGDH,SLC4A1,SPRR1B,YWHAB
miR-4641 (miRNAs w/seed GCCCAUG)		mature microRNA		-1.265	0.0139	AZGP1,CAVIN1,FLOT2,HSP90AB1,ITIH3,NME1,PFN1,SLC4A1,TGFBI,YWHAQ
miR-702-3p (miRNAs w/seed GCCCACC)		mature microRNA		-1.265	0.0464	ACTN4,ATP2B4,CAVIN1,CLIC1,ENG,HSPG2,JAKMIP2,MYH9,RAN,SET
miR-7002-5p (miRNAs w/seed UGGCUUC)		mature microRNA		-1.265	0.049	ANXA4,APOD,CD44,LMNA,LORICRIN,P4HB,PTX3,RHOA,SERPINB12,VCL
miR-4787-5p (and other miRNAs w/seed CGGGGGU)		mature microRNA		-1.268	0.0233	ACTN4,ATP2A1,ATP2B4,CAVIN1,CLIC4,ENO1,HSP90B1,KRT80,P4HB,PKP1,STOM,VAT1
miR-4436b-3p (and other miRNAs w/seed AGGGCAG)		mature microRNA		-1.28	0.0368	ACTN4,ALOX12B,ANXA2,APOD,ATP2B4,CAVIN1,CLIC4,CLU,DSC3,EHD3,FABP5,FLOT2,GNAI2,GNB2,HSP90AB1,LMNA,PRDX2,RAN,SFN,SLC2A1,TPI1,VAT1,VCL,YWHAQ
miR-9769-5p (miRNAs w/seed GGCACAG)		mature microRNA		-1.291	0.0111	ANXA11,ATP2B4,CASQ1,DSC1,EHD3,FLNA,FLOT2,HSP90AB1,ITGA3,PRDX2,RAN,SET,STOM,TGFBI,VAT1
miR-3689d (and other miRNAs w/seed GGAGGUG)		mature microRNA		-1.291	0.0457	ANXA6,CAVIN1,EEF2,EHD3,FLOT2,GNB1,HABP2,HSPG2,KRT80,MEP1A,NAP1L1,PFN1,UMOD,VAT1,YWHAQ
curcumin		chemical drug		-1.294	0.00282	CD44,CD59,CLIC1,COL1A2,HSP90B1,HSPA1A/HSPA1B,HSPA8,ST13	88 (15)
BDNF		growth factor		-1.308	1.74e-07	ANXA2,ATP2A1,CASQ1,EEF1D,EEF2,FLNA,FSCN1,ITIH3,LAMC1,RHOA,S100A9,USO1,VASN
Ca2+		chemical - endogenous mammalian		-1.312	0.000587	CDC42,FABP5,ITGA3,LORICRIN,S100A7,S100A8,S100A9,TGM1	86 (11)
SALL4		transcription regulator		-1.342	0.00071	ANXA2,CD44,CDC42,ITGB1,TLN1,VCL
miR-341-5p (miRNAs w/seed GGUCGGC)		mature microRNA		-1.342	0.0245	ANXA2,CLIC4,HSPG2,ITGA3,P4HB
miR-4716-3p (and other miRNAs w/seed AGGGGGA)		mature microRNA		-1.342	0.00952	ACTN4,ANP32A,ATP2A1,ATP2B4,CALML3,CASQ1,CAVIN1,CDC42,CLTC,GNAI2,HSP90AB1,HSP90B1,ITGA3,KRT80,NME1,PFN1,SLC4A1,STOM,TGFBI,TGM3
miR-5003-3p (miRNAs w/seed ACUUUUC)		mature microRNA		-1.342	0.0292	ATP2B4,CD47,CDC42,CKAP4,YWHAQ
LDB1		transcription regulator		-1.342	0.0498	ANXA1,ENG,FLOT2,MFGE8,NT5E
LMO2		transcription regulator		-1.342	0.0353	ANXA1,ENG,FLOT2,MFGE8,NT5E
EHF		transcription regulator		-1.342	0.000427	ANPEP,S100A7,S100A8,S100A9,SPRR1B
molybdenum disulfide		chemical reagent		-1.342	0.0017	COL12A1,IDH2,MYH9,NID2,SLC2A1
miR-1269a (and other miRNAs w/seed UGGACUG)		mature microRNA		-1.343	0.0247	AMBP,CD59,CKAP4,CSTA,DSC3,GNAI2,ITGA3,ITGA5,ITIH3,NT5E,RAP1B,SLC4A1,TPM4,VAT1,YWHAQ
miR-3150a-3p (and other miRNAs w/seed UGGGGAG)		mature microRNA		-1.354	0.0252	ALOX12B,ANXA1,ATP2B4,CALML3,CASQ1,CAVIN1,COL1A2,COL6A1,DSC1,DSP,EHD3,FLOT2,FSCN1,ITGA3,LMNA,MARCKS,MSN,MYL6,PFN1,RAN,RPL18,SET,SFN,SLC3A2,TGM3,TLN1,VAT1
miR-3104-5p (and other miRNAs w/seed AGGGGGC)		mature microRNA		-1.354	0.00284	ACTN4,ANP32A,ANPEP,ANXA11,ANXA4,ANXA6,ATP2B4,AZGP1,CAVIN1,COL6A1,ENG,FSCN1,GNB2,H1-3,HSP90B1,HSPG2,ITGA3,KPLCE,KRT78,KRT80,MFGE8,MYH9,PDIA3,PFN1,PKP1,SFN,YWHAB
miR-3199 (and other miRNAs w/seed GGGACUG)		mature microRNA		-1.374	0.0046	ACTN4,ANXA2,CD44,CLIC4,FSCN1,GAPDH,GNAI2,GNB1,KPRP,KRT13,KRT80,LRG1,MSN,RAN,SET,SFN,SPRR1B,ST13,TLN1,VASN,VAT1,YWHAQ
PPARGC1A		transcription regulator		-1.38	0.0331	APOD,COL1A2,ENO1,ITGB1,LDHB,MYH1,VCAN
miR-1249-5p (and other miRNAs w/seed GGAGGGA)		mature microRNA		-1.383	0.00185	ACTN4,AHCY,ALOX12B,ANP32A,ANXA6,ATP2A1,AZGP1,BASP1,CALML3,CASQ1,CAVIN1,CD44,CD47,CDC42,CLIC1,CLIC4,COL6A1,CSTA,EHD3,FLOT2,FSCN1,GNAI2,ITGA3,KPLCE,KRT80,LMNA,MFGE8,MSN,MYH9,PFN1,PRDX2,PSMA8,RPL18,SFN,SLC4A1,TGFBI,TGM3,VAT1,VCL,YWHAQ
RNF5		enzyme		-1.387	0.000324	COL12A1,COL1A2,COL3A1,ENO1,RTN4
NRAS		enzyme		-1.387	0.0022	ANXA4,COL1A2,ITIH2,PRDX2,PTX3,SLC2A1	43 (7)
ERBB3		kinase		-1.387	0.000707	CD47,CLU,COL6A1,PHGDH,TLN1	45 (5)
hydroxypropyl-beta-cyclodextrin		chemical drug		-1.387	0.000554	APOD,CD44,ENG,HSPG2,NT5E	40 (6)
miR-6862-5p (and other miRNAs w/seed GGGCAUG)		mature microRNA		-1.387	0.0287	APOD,ATP2B4,CKAP4,F10,GNB2,ITGB3,KRT80,LRG1,MARCKS,RAP1B,SFN,STOM,TLN1
miR-4424 (miRNAs w/seed GAGUUAA)		mature microRNA		-1.414	0.0175	CHMP4B,COL3A1,FSCN1,HSPA1A/HSPA1B,LDHB,MSN,STOM,VCAN
miR-4781-3p (miRNAs w/seed AUGUUGG)		mature microRNA		-1.414	0.00127	CLIC1,CSTA,HABP2,ITGB3,RAP1B,RTN4,SET,SLC4A1
miR-211-3p (miRNAs w/seed CAGGGAC)		mature microRNA		-1.414	0.025	AHCY,ANP32A,ENG,KPRP,PHGDH,SET,SLC4A1,TGFBI
miR-6505-5p (miRNAs w/seed UGGAAUA)		mature microRNA		-1.414	0.0187	ANXA4,AZGP1,COL3A1,GNB2,PSMA8,SET,TPM4,YWHAQ
miR-6793-3p (miRNAs w/seed CCCCAAC)		mature microRNA		-1.414	0.0366	ATP2B4,CAVIN1,CD44,CD47,FABP5,FLOT2,PDIA3,PKP1
miR-7042-5p (miRNAs w/seed AGAGACA)		mature microRNA		-1.414	0.0419	ANXA1,BASP1,CD59,CSTA,KRT13,P4HB,PSMA8,SET
THZ1		chemical drug		-1.414	2.68e-06	ANXA1,CCDC80,CLU,COL12A1,COL1A2,COL3A1,HSPA1A/HSPA1B,VCAN
ST1926		chemical drug		-1.414	7.11e-06	CLIC1,EEF2,ENO1,NME1,PDIA3,PFN1,ST13,YWHAZ
miR-6887-3p (miRNAs w/seed CCCCUCC)		mature microRNA		-1.414	0.0258	ACTN4,ANP32A,ANXA6,BASP1,CAVIN1,CKAP4,CLIC1,FLNA,GNAI2,IGFBP2,ITGA3,ITGA5,ITIH3,KRT13,KRT80,MSN,NME1,SLC4A1
miR-4271 (and other miRNAs w/seed GGGGAAG)		mature microRNA		-1.429	0.0288	ANXA1,ANXA2,ATP2A1,ATP2B4,CALML3,CASQ1,CDC42,CLIC4,CLTC,EHD3,FLNA,FLOT2,HSP90B1,IGFBP2,ITGA3,ITGA5,KPRP,KRT13,LMNA,LORICRIN,LRG1,MFGE8,MSN,PKP1,RAB11A,SLC4A1,VCL,YWHAQ
SMAD7		transcription regulator		-1.446	0.00288	COL1A2,COL3A1,COL6A1,NID2,TGFBI	58 (13)
imatinib		chemical drug		-1.446	5.22e-05	CDC42,COL3A1,HSP90AB1,HSP90B1,HSPA8,IGKC,P4HB,PDIA3,PDIA4,RTN4	78 (9)
ARID1A		transcription regulator		-1.456	1.81e-10	ANXA1,CCDC80,CD44,CLU,COL12A1,COL1A2,DSP,EDIL3,ENG,FSCN1,GNAI2,ITGA3,ITGA5,ITGB1,MSN,NT5E,PGK1,PTX3,VASN	96 (20)
miR-708-5p (and other miRNAs w/seed AGGAGCU)		mature microRNA		-1.462	0.0124	AHNAK,ANPEP,ANXA2,CALML3,CD44,CD47,CLIC4,COL6A1,GNAI2,H1-3,LRG1,MEP1A,NT5E,PGK1,RAP1B,RPLP0,VCL,YWHAZ
PLAU		peptidase		-1.491	9.66e-05	ARG1,IGFBP2,S100A8,S100A9,SLC2A1
miR-4706 (and other miRNAs w/seed GCGGGGA)		mature microRNA		-1.508	0.0408	ATP2B4,CAVIN1,CLU,ENG,FSCN1,GNAI2,GNB1,HSPG2,KPRP,MYH9,VAT1
miR-7226-3p (miRNAs w/seed GACACAG)		mature microRNA		-1.508	0.0436	ANXA2,CD44,CLIC4,EDIL3,IGFBP2,SET,SLC4A1,TUBB4B,VAT1,YWHAB,YWHAQ
rosiglitazone		chemical drug		-1.515	2.37e-06	AHSG,ARG1,COL1A2,COL3A1,COL6A1,FABP5,GAPDH,IGFBP2,ITGA3,ITGB3,LRG1,S100A8,S100A9,SLC2A1	103 (20)
miR-3714 (miRNAs w/seed AAGGCAG)		mature microRNA		-1.633	0.0418	KRT13,LRG1,MSN,SLC3A2,VAT1,YWHAZ
miR-1946b (and other miRNAs w/seed CCGGGCA)		mature microRNA		-1.633	0.0499	CAVIN1,CSTA,ENG,GNB2,ITGB3,YWHAZ
miR-6481 (miRNAs w/seed ACUGAAA)		mature microRNA		-1.633	0.0338	CLIC1,GNB2,MSN,PDIA4,RAP1B,ST13
miR-5684 (miRNAs w/seed ACUCUAG)		mature microRNA		-1.633	0.0352	CSTA,ENO1,PGK1,RAP1B,SLC4A1,STOM
dexmedetomidine		chemical drug		-1.633	2.16e-06	COL1A2,HSP90B1,ITGA3,ITGA5,ITGB1,ITGB3	63 (7)
PLX5622		chemical drug		-1.633	0.00659	HSP90AB1,HSPG2,MFGE8,NID2,PGK1,RTN4
topotecan		chemical drug		-1.633	0.0231	ENG,ENO1,HSPA1A/HSPA1B,HSPA8,SLC2A1,VCL
GCN2iB		chemical drug		-1.664	2.29e-05	COL3A1,ENO1,GAPDH,ITGB3,PRDX2,TPI1
miR-155-3p (miRNAs w/seed UCCUACC)		mature microRNA		-1.667	0.00387	ANXA1,CAVIN1,CLIC1,EEF1A1,EHD3,MSN,P4HB,PSMB6,YWHAB
miR-1968-3p (miRNAs w/seed CCACCUC)		mature microRNA		-1.667	0.035	ACTN4,CAVIN1,CD59,CLU,FLNA,GNB2,RAP1B,SET,YWHAZ
miR-450b-3p (and other miRNAs w/seed UGGGAUC)		mature microRNA		-1.667	0.0223	COL3A1,EHD3,F10,HSP90B1,JAKMIP2,MARCKS,PGK1,RAN,VCL
miR-327 (miRNAs w/seed CUUGAGG)		mature microRNA		-1.667	0.0112	ANXA6,APOB,CALML3,CHMP4B,ITGB3,KRT80,NT5E,VCAN,YWHAQ
miR-4701-5p (and other miRNAs w/seed UGGCCAC)		mature microRNA		-1.667	0.0416	ANXA2,MFGE8,P4HB,PGK1,RAP1B,S100A9,SET,SLC4A1,YWHAZ
miR-548au-3p (miRNAs w/seed GGCAGUU)		mature microRNA		-1.667	0.0416	APOB,CAVIN1,FLOT2,GNAI2,HABP2,HSPA1A/HSPA1B,STOM,TPI1,YWHAZ
miR-6925-3p (miRNAs w/seed CCCCUUU)		mature microRNA		-1.667	0.0135	APOB,CLIC4,CLTC,DSC1,RTN4,SET,SLC4A1,ST13,TGFBI
miR-4723-5p (and other miRNAs w/seed GGGGGAG)		mature microRNA		-1.706	3.75e-05	ACTN4,AHCY,ANP32A,ANXA11,ATP2A1,ATP2B4,CALML3,CASQ1,CAVIN1,CD44,CKAP4,CLTC,CLU,COL1A2,COL6A1,CSTA,DSC3,EHD3,ENO1,FLOT2,FSCN1,GAPDH,GNAI2,HSP90AB1,HSPG2,ITGA3,ITIH2,KRT78,KRT80,LMNA,LORICRIN,MARCKS,MSN,MYH9,PFN1,PRDX2,SFN,SLC4A1,SPRR1B,ST13,TGM3,TLN1,TPI1,VAT1,VCL
MMP9		peptidase		-1.732	0.0197	CD44,ITGB1,PGK1,TUBA4A
miR-5584-5p (miRNAs w/seed AGGGAAA)		mature microRNA		-1.732	0.0201	ANPEP,ANXA4,CASQ1,CAVIN1,CDC42,EDIL3,HSP90AB1,MYL6,RPL18,STOM,TGFBI,TPI1
miR-138-5p (miRNAs w/seed GCUGGUG)		mature microRNA		-1.756	0.0535	ANPEP,ANXA6,ARG1,CD44,CSTA,DSP,EHD3,ENG,F10,GNAI2,HABP2,HSPA1A/HSPA1B,IGFBP2,KPLCE,LAMC1,LMNA,MARCKS,NME1,NT5E,PKP1,TPM4,VCAN
miR-149-5p (miRNAs w/seed CUGGCUC)		mature microRNA		-1.757	1	ANP32A,APOB,IDH2,ITGA5,ITGB3,MASP2,RAP1B,STOM,YWHAZ
miR-18a-3p (and other miRNAs w/seed CUGCCCU)		mature microRNA		-1.772	0.39	AHSG,ANPEP,ANXA11,CASQ1,CAVIN1,GNB2,HSPG2,ITGB1,NME1,TPI1,VCL,YWHAZ
miR-299a-3p (and other miRNAs w/seed AUGUGGG)		mature microRNA		-1.772	0.221	ANXA6,AZGP1,CD47,CD59,CDC42,MEP1A,MSN,SERPINB3,SLC4A1,ST13,TPM4,YWHAQ
miR-212-5p (miRNAs w/seed CCUUGGC)		mature microRNA		-1.8	1	AZGP1,BASP1,CD59,MEP1A,MYH9,P4HB,SLC2A1,SLC4A1,VAT1
miR-423-5p (and other miRNAs w/seed GAGGGGC)		mature microRNA		-1.823	0.0111	ANP32A,ANPEP,CAVIN1,CD47,CDC42,CKAP4,COL1A2,EHD3,ENG,ENO1,FLNA,FLOT2,FSCN1,GNAI2,GNB1,IDH2,IGFBP2,ITGA5,KRT80,LMNA,MFGE8,MSN,P4HB,PRDX2,RPL18,SLC4A1,VAT1,YWHAQ
miR-1-3p (and other miRNAs w/seed GGAAUGU)		mature microRNA		-1.856	0.00574	ANPEP,ANXA2,ANXA4,CDC42,CLTC,CSTA,DSC3,HSP90B1,KPRP,KRT80,MASP2,RAP1B,TPM4,YWHAB,YWHAQ,YWHAZ
miR-6782-5p (and other miRNAs w/seed AGGGGUG)		mature microRNA		-1.867	0.0868	ANPEP,ANXA11,CD47,CLU,COL6A1,DSC3,FSCN1,GNAI2,KPRP,MFGE8,MSN,MYH9,P4HB,PFN1,PKP1,SFN,SLC3A2,SLC4A1,VAT1,YWHAB
miR-188-3p (miRNAs w/seed UCCCACA)		mature microRNA		-1.884	0.232	ANP32A,AZGP1,CLIC1,EEF2,HSP90B1,ITGB3,ITIH3,PKP1,RAN,RAP1B,RHOA,SET,ST13,TPM4,VAT1
IL10RA		transmembrane receptor		-1.89	0.00322	F10,FABP5,HSPA8,LRG1,MEP1A,SLC2A1,TGM3
miR-3100-3p (miRNAs w/seed UGUGACA)		mature microRNA		-1.89	0.122	AHCY,AMBP,ANXA6,CD47,ITGB1,MSN,MYL6
miR-4649-3p (miRNAs w/seed CUGAGGC)		mature microRNA		-1.89	0.398	COL12A1,EHD3,ENO1,LORICRIN,STOM,VCL,YWHAB
miR-4470 (miRNAs w/seed GGCAAAC)		mature microRNA		-1.89	0.0446	CD47,CDC42,GNB1,LAMC1,MYL6,PIP,ST13
miR-576-3p (miRNAs w/seed AGAUGUG)		mature microRNA		-1.89	0.0881	COL1A2,HABP2,PDIA4,RPLP2,TGFBI,USO1,YWHAQ
miR-501-3p (and other miRNAs w/seed AUGCACC)		mature microRNA		-1.89	0.305	CLIC4,COL12A1,CSTA,MARCKS,NT5E,PGK1,TGFBI
miR-4742-5p (miRNAs w/seed CAGGCAA)		mature microRNA		-1.89	0.352	AHSG,ANXA2,CLIC4,CLTC,ITGB1,PGK1,RAP1B
miR-367-5p (miRNAs w/seed CUGUUGC)		mature microRNA		-1.89	0.428	BASP1,CAVIN1,CD47,EDIL3,SLC2A1,SLC4A1,USO1
miR-378g (miRNAs w/seed CUGGGCU)		mature microRNA		-1.89	1	ANPEP,CAVIN1,ENG,HABP2,ITGA5,TLN1,TPI1
miR-3915 (miRNAs w/seed UGAGGAA)		mature microRNA		-1.89	0.361	CHMP4B,CLIC4,F10,HABP2,KRT78,RHOA,YWHAZ
miR-7151-3p (miRNAs w/seed UACAGGC)		mature microRNA		-1.89	0.246	CAVIN1,ITGB3,ITIH2,LRG1,STOM,TPM4,VCL
miR-3092-3p (miRNAs w/seed AAUGGGG)		mature microRNA		-1.89	0.00545	ARG1,CLTC,FLNA,KRT13,LMNA,PFN1,VAT1
miR-12197-3p (and other miRNAs w/seed CGGGGCU)		mature microRNA		-1.89	0.514	AHCY,ANXA11,CLIC4,ENG,FLNA,HSPG2,MFGE8
miR-3162-3p (miRNAs w/seed CCCUACC)		mature microRNA		-1.89	0.0643	CDC42,NAP1L1,RAN,SLC4A1,STOM,TPM4,VAT1
miR-4512 (miRNAs w/seed AGGGCCU)		mature microRNA		-1.89	0.297	CD44,CLIC1,CLTC,EEF1D,SLC3A2,TPI1,VAT1
miR-4421 (and other miRNAs w/seed CCUGUCU)		mature microRNA		-1.89	0.172	ANXA4,AZGP1,FABP5,ITGB1,MSN,NAP1L1,YWHAB
miR-5191 (miRNAs w/seed GGAUAGG)		mature microRNA		-1.89	0.0887	ANXA2,GNB1,RPL18,SPRR1B,TGFBI,VCL,YWHAZ
miR-5621-3p (miRNAs w/seed GGGCCCU)		mature microRNA		-1.89	0.325	ANXA11,ANXA6,CD44,GNAI2,GNB2,PRDX2,TLN1
miR-5197-5p (miRNAs w/seed AAUGGCA)		mature microRNA		-1.89	0.209	CDC42,COL1A2,JAKMIP2,PFN1,RALA,ST13,YWHAZ
STEAP3		transporter		-1.89	4.93e-08	ANXA2,CD44,COL3A1,HSPA8,ITGA5,ITGB3,SLC4A1	23 (3)
miR-6800-5p (miRNAs w/seed UAGGUGA)		mature microRNA		-1.89	0.0143	ANXA4,ATP2B4,CLTC,COL6A1,EDIL3,ITIH2,MSN
miR-3064-3p (miRNAs w/seed GCCACAC)		mature microRNA		-1.897	0.0467	AHCY,ANXA4,EEF1A1,EHD3,ITGB3,MYL6,P4HB,RALA,STOM,UMOD
miR-6510-5p (miRNAs w/seed AGCAGGG)		mature microRNA		-1.897	0.217	ANXA2,ATP2B4,CAVIN1,ENO1,FLOT2,FSCN1,MSN,SET,SFN,TPM4
miR-7229-3p (miRNAs w/seed ACACAGA)		mature microRNA		-1.897	0.0962	BASP1,CD47,CLIC4,EDIL3,EHD3,MSN,RAB11A,RTN4,SLC4A1,VAT1
miR-7224-5p (miRNAs w/seed GGUAGGC)		mature microRNA		-1.897	0.0023	BASP1,GNAI2,LMNA,MASP2,NAP1L1,RAN,RAP1B,SLC3A2,VAT1,VCL
FOXA1		transcription regulator		-1.908	0.000787	ANXA1,ENO1,GAPDH,LAMC1,MYH9,PGK1,SLC2A1
miR-653-5p (miRNAs w/seed UGAAACA)		mature microRNA		-1.912	0.257	ANXA11,BASP1,CDC42,CLIC4,EEF1A1,ST13,USO1
miR-6990-5p (and other miRNAs w/seed CCAGGGU)		mature microRNA		-1.912	1	CASQ1,CD44,CLIC4,ENO1,FLNA,HSPG2,S100A8
miR-4688 (and other miRNAs w/seed AGGGGCA)		mature microRNA		-1.914	0.0688	ACTN4,ANP32A,ANPEP,ANXA2,ATP2B4,CDC42,COL6A1,ENG,FLOT2,FSCN1,HSP90AB1,KRT78,KRT80,MFGE8,MSN,PGK1,PRDX2,SFN,SLC2A1,SLC4A1,STOM,TLN1,VAT1
mir-802		microRNA		-1.915	3.56e-05	ITGB1,ITGB3,MYL6,RALA,RAN,RAP1B,RHOA
miR-4772-3p (and other miRNAs w/seed CUGCAAC)		mature microRNA		-1.941	0.0341	CD47,CDC42,ITIH2,RHOA,RTN4,SET,SLC3A2,SLC4A1
mifepristone		chemical drug		-1.941	0.00504	ANXA1,ARG1,CLU,ITGB3,PTX3,SLC2A1,VCAN	102 (23)
miR-4755-3p (miRNAs w/seed GCCAGGC)		mature microRNA		-1.941	0.321	AHCY,ANPEP,ANXA2,AZGP1,CAVIN1,FSCN1,ITGA5,KRT13,KRT78,RALA,SLC4A1,TLN1,VCL
miR-7058-5p (miRNAs w/seed AGAGGGG)		mature microRNA		-1.941	0.121	ANXA6,CD47,CD59,EHD3,FLOT2,IDH2,IGFBP2,ITGA5,MSN,P4HB,ST13,STOM,YWHAB
losartan potassium		chemical drug		-1.948	0.000165	ARG1,COL1A2,COL3A1,ENG,S100A8,S100A9,SLC2A1	76 (14)
miR-570-3p (miRNAs w/seed GAAAACA)		mature microRNA		-1.951	1	CD44,HSPA1A/HSPA1B,TGFBI,YWHAZ
OVOL2		transcription regulator		-1.955	0.000266	ENO1,PGK1,SLC2A1,TUBA4A
DSP	-1.328	other		-1.98	7.34e-06	COL1A2,COL3A1,DSC3,PKP1
imiquimod		chemical drug		-1.98	0.000647	CSTA,FSCN1,LDHB,LRG1,RTN4,S100A8,S100A9
mir-29		microRNA		-1.981	0.00368	CDC42,COL1A2,COL3A1,LAMC1	74 (7)
panobinostat		chemical drug		-1.982	0.000845	CDC42,FLNA,RHOA,YWHAZ
ALDH1A2		enzyme		-1.982	4.18e-05	CD44,COL1A2,COL3A1,TGFBI	98 (10)
SLC2A3		transporter		-1.982	2.28e-06	GAPDH,LDHB,PHGDH,TPI1
miR-30a-3p (and other miRNAs w/seed UUUCAGU)		mature microRNA		-1.982	1	ANXA1,COL1A2,RAB11A,RALA
miR-7033-5p (miRNAs w/seed CUCCAGG)		mature microRNA		-1.982	1	CAVIN1,CD44,ENO1,GNAI2
candesartan		chemical drug		-1.982	0.000266	COL1A2,COL3A1,ENG,RHOA	51 (7)
pyrrolidine dithiocarbamate		chemical reagent		-1.982	0.00769	ANXA1,GNAI2,PGK1,SLC2A1
aflatoxin B1		chemical - endogenous non-mammalian	Inhibited	-2	0.107	H2AC20,ITGA5,MFGE8,PHGDH
TLE3		other	Inhibited	-2	0.000857	ANXA1,ANXA2,COL12A1,LAMC1,YWHAZ
GFI1		transcription regulator	Inhibited	-2	0.0145	ANXA6,HSP90AB1,ITGB3,NT5E
miR-4471 (and other miRNAs w/seed GGGAACU)		mature microRNA	Inhibited	-2	1	CD44,SFN,VAT1,VCL
miR-224-3p (and other miRNAs w/seed AAAUGGU)		mature microRNA	Inhibited	-2	0.265	PFN1,USO1,VCAN,YWHAQ
miR-10a-5p (and other miRNAs w/seed ACCCUGU)		mature microRNA	Inhibited	-2	1	CASQ1,CD44,P4HB,STOM
miR-16-2-3p (and other miRNAs w/seed CCAAUAU)		mature microRNA	Inhibited	-2	0.0506	CLTC,MSN,P4HB,PTX3
miR-1971 (and other miRNAs w/seed UAAAGGC)		mature microRNA	Inhibited	-2	0.139	CD47,CD59,RAP1B,STOM
miR-3141 (miRNAs w/seed AGGGCGG)		mature microRNA	Inhibited	-2	0.36	ANPEP,COL6A1,FLNA,SFN
miR-617 (miRNAs w/seed GACUUCC)		mature microRNA	Inhibited	-2	0.508	AHCY,RHOA,TGFBI,TPM4
miR-492 (miRNAs w/seed GGACCUG)		mature microRNA	Inhibited	-2	1	AHCY,CD44,CD47,F10
miR-133a-5p (and other miRNAs w/seed CUGGUAA)		mature microRNA	Inhibited	-2	1	MARCKS,MSN,RHOA,SPRR1B
miR-203b-3p (miRNAs w/seed UGAACUG)		mature microRNA	Inhibited	-2	0.256	FABP5,ITGB1,SLC4A1,USO1
miR-551b-3p (and other miRNAs w/seed CGACCCA)		mature microRNA	Inhibited	-2	0.199	CHMP4B,CLTC,COL12A1,NT5E
miR-3117-3p (miRNAs w/seed UAGGACU)		mature microRNA	Inhibited	-2	0.375	RAB11A,RALA,RAP1B,VCAN
miR-3165 (miRNAs w/seed GGUGGAU)		mature microRNA	Inhibited	-2	1	COL3A1,ENO1,RAB11A,RAP1B
miR-3914 (miRNAs w/seed AGGAACC)		mature microRNA	Inhibited	-2	0.485	AHCY,GNB2,RAB11A,TPM4
miR-1900 (and other miRNAs w/seed GCCGCCC)		mature microRNA	Inhibited	-2	1	ENG,GNAI2,ITGB3,MYH9
miR-4503 (miRNAs w/seed UUAAGCA)		mature microRNA	Inhibited	-2	0.407	ANXA1,COL1A2,MARCKS,RALA
miR-3613-3p (miRNAs w/seed CAAAAAA)		mature microRNA	Inhibited	-2	1	CDC42,MARCKS,NAP1L1,YWHAZ
miR-207 (miRNAs w/seed CUUCUCC)		mature microRNA	Inhibited	-2	0.357	CAVIN1,LMNA,MSN,VAT1
miR-1208 (miRNAs w/seed CACUGUU)		mature microRNA	Inhibited	-2	0.268	APOB,NID2,PDIA3,USO1
miR-4715-5p (miRNAs w/seed AGUUGGC)		mature microRNA	Inhibited	-2	0.528	CHMP4B,NT5E,RHOA,TPM4
miR-654-5p (miRNAs w/seed GGUAAGC)		mature microRNA	Inhibited	-2	0.269	ITGB3,RALA,VCL,YWHAB
miR-3929 (and other miRNAs w/seed AGGCUGA)		mature microRNA	Inhibited	-2	0.195	SLC4A1,VAT1,VCAN,YWHAB
miR-3169 (miRNAs w/seed AGGACUG)		mature microRNA	Inhibited	-2	1	AHCY,CD44,RALA,RAP1B
miR-3108-3p (and other miRNAs w/seed GUCUAGG)		mature microRNA	Inhibited	-2	1	CASQ1,GNAI2,HSPA1A/HSPA1B,STOM
miR-4293 (miRNAs w/seed AGCCUGA)		mature microRNA	Inhibited	-2	1	CLIC4,RAP1B,SLC4A1,STOM
miR-4284 (miRNAs w/seed GGCUCAC)		mature microRNA	Inhibited	-2	0.209	ANPEP,APOB,ENO1,SLC4A1
miR-4325 (miRNAs w/seed UGCACUU)		mature microRNA	Inhibited	-2	0.426	ITGA5,NID2,YWHAQ,YWHAZ
miR-3140-5p (miRNAs w/seed CCUGAAU)		mature microRNA	Inhibited	-2	0.321	FABP5,MSN,SLC2A1,TPM4
miR-5619-5p (miRNAs w/seed GUCACUA)		mature microRNA	Inhibited	-2	1	AHCY,PDIA3,PGK1,YWHAQ
miR-5704 (miRNAs w/seed UAGGCCA)		mature microRNA	Inhibited	-2	1	AHCY,EHD3,RAP1B,VAT1
HNF4G		transcription regulator	Inhibited	-2	0.000193	FLNA,ITGA5,LAMC1,VCL
miR-6244 (miRNAs w/seed GGGGCGU)		mature microRNA	Inhibited	-2	0.156	CD47,ENG,GNAI2,STOM
miR-1301-5p (and other miRNAs w/seed GCUCUAG)		mature microRNA	Inhibited	-2	0.497	ANXA11,CDC42,CLIC4,MSN
miR-6359 (miRNAs w/seed GAUGUUG)		mature microRNA	Inhibited	-2	0.361	RAP1B,SET,SLC3A2,VCAN
PTPRR		phosphatase	Inhibited	-2	0.00356	COL6A1,FLNA,ITGA5,MYH9
PITX2		transcription regulator	Inhibited	-2	0.0127	COL1A2,IDH2,ITGB1,PRDX2
GNB1	2.146	other	Inhibited	-2	0.000529	CAVIN1,COL1A2,GNB2,ITGB3	23 (4)
MEL S3		chemical - kinase inhibitor	Inhibited	-2	2.8e-05	ENO1,HSPA1A/HSPA1B,PGK1,PRDX2
miR-6957-3p (miRNAs w/seed GGAUCUC)		mature microRNA	Inhibited	-2	0.541	ANPEP,FABP5,GNAI2,HABP2
miR-6873-3p (miRNAs w/seed UCUCUCU)		mature microRNA	Inhibited	-2	1	CLTC,PTX3,RAP1B,SPRR1B
miR-6759-5p (miRNAs w/seed UGUGGGU)		mature microRNA	Inhibited	-2	1	CDC42,NID2,SLC4A1,TPM4
miR-7009-3p (miRNAs w/seed CUUUUCC)		mature microRNA	Inhibited	-2	0.226	CD59,EHD3,NAP1L1,SET
miR-7071-3p (miRNAs w/seed UGACGUC)		mature microRNA	Inhibited	-2	0.122	CAVIN1,CD44,COL3A1,SET
miR-6923-3p (miRNAs w/seed CACUCCC)		mature microRNA	Inhibited	-2	1	ANXA2,BASP1,CLIC4,ITGA5
miR-6796-3p (miRNAs w/seed AAGCUCU)		mature microRNA	Inhibited	-2	0.0344	ANXA11,CLIC4,MARCKS,TGFBI
miR-6898-3p (miRNAs w/seed AGUCUCU)		mature microRNA	Inhibited	-2	0.539	ANXA2,FABP5,HSP90B1,PTX3
miR-7973 (miRNAs w/seed GUGACCC)		mature microRNA	Inhibited	-2	0.42	HSP90B1,MARCKS,VAT1,YWHAQ
miR-7650-5p (miRNAs w/seed AUCCUCU)		mature microRNA	Inhibited	-2	0.309	BASP1,EHD3,SET,STOM
miR-7034-3p (miRNAs w/seed UGGCCUU)		mature microRNA	Inhibited	-2	1	CD59,ITGA5,ITGB1,NID2
miR-7048-3p (and other miRNAs w/seed CUUCCAU)		mature microRNA	Inhibited	-2	0.441	CD47,CD59,RHOA,SLC2A1
miR-7026-3p (miRNAs w/seed GUGCUUU)		mature microRNA	Inhibited	-2	1	EHD3,GNAI2,RAP1B,VAT1
miR-7232-3p (miRNAs w/seed GGUUGAA)		mature microRNA	Inhibited	-2	0.454	COL3A1,MSN,ST13,VAT1
miR-7843-3p (miRNAs w/seed UGAAGCC)		mature microRNA	Inhibited	-2	0.535	HSPA1A/HSPA1B,RAB11A,RALA,YWHAZ
FKBP10		enzyme	Inhibited	-2	0.000529	COL12A1,COL1A2,COL3A1,COL6A1
SP110		transcription regulator	Inhibited	-2	0.0113	CLU,ITGB1,LMNA,MYH9
miR-9-5p (and other miRNAs w/seed CUUUGGU)		mature microRNA	Inhibited	-2.007	0.00117	ANPEP,ANXA2,CD44,CD47,CSTA,JAKMIP2,MYH1,MYH9,NAP1L1,NID2,PGK1,RAN,RAP1B,RHOA,TGFBI,TLN1,VAT1
miR-767 (and other miRNAs w/seed GCACCAU)		mature microRNA	Inhibited	-2.008	0.0341	ANXA2,BASP1,COL1A2,COL3A1,GGCT,IDH2,MARCKS,MYL6,PTX3,RAP1B,TGFBI
miR-92a-3p (and other miRNAs w/seed AUUGCAC)		mature microRNA	Inhibited	-2.009	0.137	CDC42,CLIC4,COL1A2,ITGA5,ITGB3,PSMA8,PSMB6,RAP1B,ST13,YWHAZ
miR-6929-5p (and other miRNAs w/seed GGGAGGA)		mature microRNA	Inhibited	-2.022	0.0269	AHCY,ANPEP,ANXA2,ARG1,ATP2B4,AZGP1,CALML3,CD47,COL6A1,ENG,ENO1,FLOT2,GNAI2,GNB2,HSPG2,ITGA3,KPRP,KRT80,LORICRIN,MSN,MYH9,NME1,PFN1,PGK1,PKP1,SFN,SLC4A1,VAT1,VCL,YWHAQ,YWHAZ
miR-30c-5p (and other miRNAs w/seed GUAAACA)		mature microRNA	Inhibited	-2.03	0.0428	ANPEP,ANXA1,COL1A2,CSTA,EDIL3,GNAI2,JAKMIP2,LAMC1,NID2,NT5E,RAP1B,RPLP0,USO1,VCAN,YWHAZ
CDKN1A		kinase	Inhibited	-2.034	4.4e-05	CD44,CLIC4,HSPA1A/HSPA1B,ITGA3,ITGB3,LAMC1,LORICRIN,MSN,PHGDH,TGM1	26 (3)
miR-6732-5p (and other miRNAs w/seed AGGGGGU)		mature microRNA	Inhibited	-2.035	0.0379	ACTN4,ANPEP,CD44,CHMP4B,CLIC1,FSCN1,GNAI2,HSP90B1,HSPG2,ITGA3,KRT78,KRT80,MSN,MYH9,PFN1,SFN,STOM,TGFBI,TGM3,VCL,YWHAB
miR-4515 (miRNAs w/seed GGACUGG)		mature microRNA	Inhibited	-2.111	0.0428	ATP2B4,AZGP1,CAVIN1,GNAI2,LAMC1,MFGE8,SET,SFN,SLC4A1,TLN1,VAT1
miR-7216-5p (miRNAs w/seed GGAGAGC)		mature microRNA	Inhibited	-2.111	0.0908	ANXA2,ATP2A1,ATP2B4,CD44,CLIC1,CLTC,F10,FLOT2,LAMC1,LMNA,ST13
miR-221-3p (and other miRNAs w/seed GCUACAU)		mature microRNA	Inhibited	-2.121	0.51	ANXA1,CHMP4B,HSPA8,MARCKS,NAP1L1,PTX3,SET,YWHAB
miR-871-3p (miRNAs w/seed GACUGGC)		mature microRNA	Inhibited	-2.121	0.152	ANXA11,ANXA4,F10,ITGA5,ITGB3,MSN,NT5E,PKP1
miR-1265 (miRNAs w/seed AGGAUGU)		mature microRNA	Inhibited	-2.121	0.0244	ANXA1,ANXA6,BASP1,EDIL3,LAMC1,SET,VCL,YWHAZ
miR-320-5p (and other miRNAs w/seed CCUUCUC)		mature microRNA	Inhibited	-2.121	0.00319	CD59,COL1A2,CSTA,GNB1,LMNA,PDIA3,PTX3,SLC2A1
miR-3105-5p (miRNAs w/seed GAGCAAG)		mature microRNA	Inhibited	-2.121	0.0884	ANXA4,CASQ1,CLTC,MEP1A,RAP1B,RHOA,SET,SLC4A1
miR-667-5p (miRNAs w/seed GGUGCUG)		mature microRNA	Inhibited	-2.121	0.461	CD47,DSC1,HABP2,HSPA1A/HSPA1B,MYL6,RAP1B,STOM,VCAN
miR-3657 (and other miRNAs w/seed GUGUCCC)		mature microRNA	Inhibited	-2.121	1	CASQ1,CAVIN1,CD44,CLIC1,ITGB3,ITIH3,RTN4,STOM
miR-3089-3p (miRNAs w/seed GCAUCUG)		mature microRNA	Inhibited	-2.121	0.122	ANXA11,CAVIN1,CD44,ITGB3,NID2,PKP1,SET,ST13
miR-5627-3p (miRNAs w/seed CAGGGCU)		mature microRNA	Inhibited	-2.121	0.378	ENG,GNAI2,HSP90AB1,KRT13,NT5E,PRDX2,SET,YWHAB
miR-6358 (and other miRNAs w/seed AGUGUGG)		mature microRNA	Inhibited	-2.121	0.256	APOD,EHD3,GNB2,MSN,P4HB,RHOA,SLC2A1,USO1
miR-6881-5p (miRNAs w/seed GGGGUAA)		mature microRNA	Inhibited	-2.121	0.179	ANXA11,ANXA2,FLOT2,GNB1,KRT13,MSN,PFN1,RHOA
miR-7218-5p (miRNAs w/seed GCAGGGU)		mature microRNA	Inhibited	-2.121	0.453	ANXA6,ATP2B4,CAVIN1,CD59,CLIC4,ENG,MFGE8,SLC2A1
miR-6753-5p (miRNAs w/seed ACCAGGG)		mature microRNA	Inhibited	-2.121	0.298	ANP32A,ANXA6,CAVIN1,CDC42,CHMP4B,CLIC1,GNB1,MFGE8
miR-6825-5p (and other miRNAs w/seed GGGGAGG)		mature microRNA	Inhibited	-2.132	0.000345	ACTN4,AHCY,ALOX12B,ANPEP,ANXA6,ATP2A1,ATP2B4,CALML3,CASQ1,CAVIN1,CKAP4,CLIC4,COL1A2,COL6A1,DSC3,DSP,ENG,ENO1,F10,FLNA,FLOT2,FSCN1,GNB1,ITGA3,ITGA5,ITGB3,KPRP,KRT80,LMNA,MARCKS,MSN,MYH9,MYL6,PFN1,PGK1,PRDX2,RAN,RPL18,SFN,SLC3A2,SLC4A1,STOM,TLN1,TPI1,VAT1,YWHAQ,YWHAZ
miR-374c-5p (and other miRNAs w/seed UAAUACA)		mature microRNA	Inhibited	-2.138	0.207	CD47,CD59,CDC42,CSTA,MARCKS,PTX3,YWHAQ,YWHAZ
KLF4		transcription regulator	Inhibited	-2.141	0.00123	ARG1,CD44,CLIC4,COL1A2,DSP,KRT13,LORICRIN,TGM1	23 (4)
wortmannin		chemical drug	Inhibited	-2.157	6.61e-05	ANPEP,CD44,COL1A2,COL3A1,MSN,NT5E,RHOA,TPI1	89 (20)
miR-140-3p (and other miRNAs w/seed ACCACAG)		mature microRNA	Inhibited	-2.164	0.328	ATP2B4,MARCKS,MEP1A,PGK1,PIP,PTX3,RAP1B,RHOA,STOM,YWHAB,YWHAZ
miR-96-5p (and other miRNAs w/seed UUGGCAC)		mature microRNA	Inhibited	-2.168	0.0114	ANXA11,ATP2B4,BASP1,CD47,DSC1,DSC3,GNB2,ITGA3,ITGB1,LAMC1,LMNA,MSN,PFN1,TGFBI,TPI1,VAT1
PSMB11		peptidase	Inhibited	-2.169	0.000993	COL1A2,COL3A1,COL6A1,HSPA1A/HSPA1B,VCAN
let-7		microRNA	Inhibited	-2.209	0.0166	CD44,COL1A2,COL3A1,ITGB3,NAP1L1
miR-4705 (and other miRNAs w/seed CAAUCAC)		mature microRNA	Inhibited	-2.213	0.459	CD47,RAP1B,STOM,USO1,YWHAQ
miR-6516-5p (miRNAs w/seed UUGCAGU)		mature microRNA	Inhibited	-2.213	0.523	ANP32A,GNAI2,KRT13,NID2,RALA
miR-758-3p (miRNAs w/seed UUGUGAC)		mature microRNA	Inhibited	-2.219	0.442	AHCY,ANXA1,ITGB1,STOM,YWHAQ
miR-3688-3p (and other miRNAs w/seed AUGGAAA)		mature microRNA	Inhibited	-2.219	1	ANXA4,GNB2,PFN1,RAB11A,STOM
miR-15b-3p (miRNAs w/seed GAAUCAU)		mature microRNA	Inhibited	-2.236	0.284	CD47,CDC42,KRT13,NID2,SPRR1B
miR-743b-5p (and other miRNAs w/seed GUUCAGA)		mature microRNA	Inhibited	-2.236	1	ANXA4,CD47,PTX3,YWHAB,YWHAQ
miR-1244 (miRNAs w/seed AGUAGUU)		mature microRNA	Inhibited	-2.236	0.154	COL12A1,RAP1B,RHOA,SLC4A1,YWHAZ
miR-4712-5p (and other miRNAs w/seed CCAGUAC)		mature microRNA	Inhibited	-2.236	0.17	ANP32A,CHMP4B,MARCKS,PTX3,VAT1
miR-335-3p (miRNAs w/seed UUUUCAU)		mature microRNA	Inhibited	-2.236	0.215	COL1A2,HSPA1A/HSPA1B,LAMC1,NID2,VCAN
miR-500a-3p (miRNAs w/seed UGCACCU)		mature microRNA	Inhibited	-2.236	0.247	BASP1,CLIC4,COL12A1,RAB11A,RAP1B
miR-103b (miRNAs w/seed CAUAGCC)		mature microRNA	Inhibited	-2.236	0.137	ANXA1,ANXA6,ITGB1,NAP1L1,SET
miR-28b (and other miRNAs w/seed GGAGCUC)		mature microRNA	Inhibited	-2.236	1	AHCY,ANPEP,ANXA2,COL6A1,RAP1B
miR-1948-3p (miRNAs w/seed UUAGGCA)		mature microRNA	Inhibited	-2.236	0.282	AHCY,ITIH2,NAP1L1,YWHAB,YWHAZ
miR-4731-3p (and other miRNAs w/seed ACACAAG)		mature microRNA	Inhibited	-2.236	0.179	ATP2B4,CD47,HSP90AB1,RAB11A,YWHAQ
miR-2116-3p (miRNAs w/seed CUCCCAU)		mature microRNA	Inhibited	-2.236	0.322	ANXA4,BASP1,HSP90B1,ITGB3,SET
miR-3164 (and other miRNAs w/seed GUGACUU)		mature microRNA	Inhibited	-2.236	0.213	CLIC4,ITGB1,LAMC1,SLC3A2,VCAN
miR-548as-3p (miRNAs w/seed AAAACCC)		mature microRNA	Inhibited	-2.236	0.161	CLIC4,HSP90B1,MSN,PFN1,YWHAB
miR-5572 (miRNAs w/seed UUGGGGU)		mature microRNA	Inhibited	-2.236	0.307	ANXA1,KRT13,SPRR1B,TLN1,VAT1
miR-889-5p (miRNAs w/seed AUGGCUG)		mature microRNA	Inhibited	-2.236	1	ANP32A,ATP2B4,CASQ1,HABP2,TPM4
miR-7674-5p (miRNAs w/seed GAGGUGU)		mature microRNA	Inhibited	-2.236	0.437	ANPEP,ENG,PFN1,VCL,YWHAQ
miR-6513-5p (miRNAs w/seed UUGGGAU)		mature microRNA	Inhibited	-2.236	0.122	COL3A1,HSP90B1,TGFBI,VCL,YWHAZ
IND S1		chemical - kinase inhibitor	Inhibited	-2.236	1.91e-07	ENO1,HSPA1A/HSPA1B,PDIA3,PGK1,PRDX2
IND S7		chemical - kinase inhibitor	Inhibited	-2.236	6.93e-07	ENO1,HSPA1A/HSPA1B,PDIA3,PGK1,PRDX2
miR-6834-5p (miRNAs w/seed UGAGGGA)		mature microRNA	Inhibited	-2.236	0.508	CLIC1,ITGA5,P4HB,YWHAB,YWHAZ
miR-6828-3p (miRNAs w/seed UCUGCUC)		mature microRNA	Inhibited	-2.236	0.524	ANPEP,CAVIN1,CLIC4,SET,VCAN
miR-7230-5p (miRNAs w/seed GACUGCU)		mature microRNA	Inhibited	-2.236	0.555	APOB,F10,RALA,SET,TGFBI
miR-6768-5p (miRNAs w/seed ACACAGG)		mature microRNA	Inhibited	-2.236	0.43	ANXA2,CHMP4B,ENG,HSPA1A/HSPA1B,MYL6
CD28		transmembrane receptor	Inhibited	-2.236	0.0693	ANXA1,GAPDH,HSPA1A/HSPA1B,HSPA8,STOM
miR-182-5p (and other miRNAs w/seed UUGGCAA)		mature microRNA	Inhibited	-2.271	0.143	ANXA11,ANXA2,ATP2B4,CD47,ITGB1,LMNA,MARCKS,MSN,PFN1,PSMB6,RTN4,SLC4A1,TGFBI,UMOD,VCL
TP63		transcription regulator	Inhibited	-2.285	4.33e-13	ARG1,CDC42,CSTA,ENG,FLOT2,FSCN1,GAPDH,HSPA1A/HSPA1B,HSPA8,HSPG2,IGFBP2,ITGA3,ITGB1,KRT78,LORICRIN,MFGE8,NT5E,P4HB,PKP1,S100A7,S100A8,S100A9,SFN,TGM3	30 (3)
miR-197-5p (and other miRNAs w/seed GGGUAGA)		mature microRNA	Inhibited	-2.324	0.00156	ANXA11,AZGP1,CDC42,CLIC1,CSTA,FLNA,KRT13,MSN,PFN1,RHOA,S100A9,SET,SLC2A1,TLN1,TPM4
miR-3183 (and other miRNAs w/seed CCUCUCU)		mature microRNA	Inhibited	-2.333	0.122	EHD3,HABP2,ITIH3,KRT13,KRT80,MSN,RHOA,SLC4A1,TGFBI
miR-4713-5p (miRNAs w/seed UCUCCCA)		mature microRNA	Inhibited	-2.333	0.367	AZGP1,BASP1,CASQ1,CAVIN1,ENG,HSP90B1,ITGB3,SET,TPM4
miR-6961-5p (miRNAs w/seed GACUGGG)		mature microRNA	Inhibited	-2.333	0.238	ATP2B4,CAVIN1,EEF1A1,GNAI2,ITGA5,ITGB3,KRT13,STOM,VAT1
miR-1938 (miRNAs w/seed GGUGGGA)		mature microRNA	Inhibited	-2.345	1	ATP2B4,ENO1,HSPG2,ITGA5,RAB11A,SFN,SLC4A1,TPI1,VAT1
miR-7671-5p (miRNAs w/seed GGCUCCG)		mature microRNA	Inhibited	-2.345	0.0912	ANPEP,BASP1,ENO1,ITGA5,KRT80,MSN,P4HB,RAP1B,STOM
miR-497-3p (and other miRNAs w/seed AAACCAC)		mature microRNA	Inhibited	-2.354	0.00179	EEF1D,ENO1,GGCT,HSP90AB1,HSP90B1,ITIH2,LMNA,PDIA3,RHOA,RTN4,SET,YWHAZ
miR-450a-1-3p (and other miRNAs w/seed UUGGGAA)		mature microRNA	Inhibited	-2.36	0.524	ANXA1,CDC42,EDIL3,HSP90B1,SFN,USO1,VCL,YWHAQ,YWHAZ
miR-883-5p (and other miRNAs w/seed GCUGAGA)		mature microRNA	Inhibited	-2.449	1	ANPEP,GNAI2,ITGB3,PGK1,STOM,YWHAB
miR-3942-3p (and other miRNAs w/seed UUCAGAU)		mature microRNA	Inhibited	-2.449	0.323	ANP32A,ANXA4,PDIA3,ST13,TPM4,YWHAQ
miR-4786-3p (miRNAs w/seed GAAGCCA)		mature microRNA	Inhibited	-2.449	0.386	HSPA1A/HSPA1B,RAB11A,RALA,SLC3A2,SLC4A1,YWHAZ
miR-3650 (miRNAs w/seed GGUGUGU)		mature microRNA	Inhibited	-2.449	0.416	ANP32A,BASP1,CD44,ITIH2,P4HB,RHOA
miR-6808-3p (miRNAs w/seed UGUGACC)		mature microRNA	Inhibited	-2.449	0.00917	ITGB1,MARCKS,RAP1B,VAT1,YWHAB,YWHAQ
INHA		growth factor	Inhibited	-2.449	5.07e-05	COL1A2,COL3A1,COL6A1,ITGA3,LMNA,PTX3
miR-7082-3p (miRNAs w/seed CCCCCCU)		mature microRNA	Inhibited	-2.449	0.423	ATP2B4,CHMP4B,ENG,PDIA3,SET,STOM
miR-4433b-5p (miRNAs w/seed UGUCCCA)		mature microRNA	Inhibited	-2.449	0.513	ATP2B4,CAVIN1,CD44,CDC42,ITGB3,PTX3
miR-4481 (and other miRNAs w/seed GAGUGGG)		mature microRNA	Inhibited	-2.457	0.0217	ANXA6,APOD,BASP1,CASQ1,CD44,CHMP4B,CLIC1,COL6A1,DSC3,EEF1A1,EHD3,GNAI2,HABP2,HSPG2,KPRP,MSN,PGK1,RPL18,SFN,SLC2A1,TPM4
PD98059		chemical - kinase inhibitor	Inhibited	-2.515	1.56e-11	ANPEP,ANXA1,ATP2A1,CD44,CLU,COL1A2,COL3A1,EEF1A1,ENG,ENO1,ITGB1,ITGB3,MYH1,PTX3,RAN,S100A8,SLC2A1,SLC3A2,SPRR1B,STOM,TUBA4A,VCAN	92 (18)
miR-5114 (and other miRNAs w/seed CUGGAGA)		mature microRNA	Inhibited	-2.53	0.253	ANPEP,BASP1,CLIC4,DSC1,F10,MYL6,RAP1B,SET,SLC2A1,YWHAQ
miR-744-5p (and other miRNAs w/seed GCGGGGC)		mature microRNA	Inhibited	-2.538	0.359	ATP2B4,FLNA,GNB1,HABP2,HSPA1A/HSPA1B,HSPG2,KPLCE,MYH9,SFN,VAT1
miR-5624-3p (and other miRNAs w/seed UAAGGCA)		mature microRNA	Inhibited	-2.556	0.495	ANXA11,ANXA4,FABP5,FLOT2,HSP90AB1,LMNA,MSN,RALA,RAP1B,STOM,USO1
LY294002		chemical drug	Inhibited	-2.596	9.81e-06	ANPEP,CD44,COL1A2,EDIL3,HSP90AB1,IGFBP2,ITGB3,LMNA,PGK1,PTX3,RAB11A,SFN,SLC2A1,VCAN	100 (22)
miR-881-3p (and other miRNAs w/seed ACUGUGU)		mature microRNA	Inhibited	-2.63	1	CLIC4,HABP2,ITGB1,NAP1L1,PTX3,YWHAB,YWHAZ
miR-1956 (and other miRNAs w/seed GUCCAGG)		mature microRNA	Inhibited	-2.646	1	AHCY,ENG,FABP5,NT5E,RHOA,SLC2A1,STOM
miR-450a-5p (and other miRNAs w/seed UUUGCGA)		mature microRNA	Inhibited	-2.646	0.0174	ANP32A,BASP1,CD47,COL1A2,COL3A1,ITGA5,ITGB1
miR-881-5p (miRNAs w/seed AGAGAGA)		mature microRNA	Inhibited	-2.646	1	ATP2B4,BASP1,CD47,CD59,ITGB3,KRT13,VCL
miR-6909-5p (miRNAs w/seed AGGGGGG)		mature microRNA	Inhibited	-2.673	0.0574	ANPEP,ANXA11,CD44,CD59,CHMP4B,DSC3,IGFBP2,LMNA,PFN1,STOM,TLN1,VAT1,VCL,YWHAB
miR-873-5p (and other miRNAs w/seed CAGGAAC)		mature microRNA	Inhibited	-2.709	0.0198	AHNAK,ANP32A,ANPEP,ANXA2,CD44,CD59,MSN,PGK1,SET,ST13,YWHAB
estrogen receptor		group	Inhibited	-2.72	5.44e-07	ANXA1,CD44,CD59,COL12A1,COL6A1,DSP,HSPA1A/HSPA1B,ITGA3,ITGB1,MSN,NT5E	21 (2)
miR-7010-5p (and other miRNAs w/seed GGAAAGG)		mature microRNA	Inhibited	-2.828	0.392	ANXA2,ATP2B4,FLNA,HABP2,PFN1,RAP1B,RHOA,VCAN
miR-29b-3p (and other miRNAs w/seed AGCACCA)		mature microRNA	Inhibited	-3.147	0.0593	ANXA2,ATP2B4,CDC42,CLIC4,COL1A2,COL3A1,GGCT,HSPG2,ITGB1,KRT80,LAMC1,MYL6,NID2,PTX3,VCAN,VCL
miR-3160-3p (miRNAs w/seed GAGCUGA)		mature microRNA	Inhibited	-3.162	0.117	AHCY,ATP2B4,ENO1,GNAI2,HSPA1A/HSPA1B,ITGA5,PGK1,SPRR1B,TLN1,TPM4
miR-1894-5p (miRNAs w/seed UCUCCCC)		mature microRNA	Inhibited	-3.162	0.133	ATP2B4,BASP1,CAVIN1,F10,ITGA5,ITGB3,LMNA,MSN,PDIA3,TGFBI
miR-124-3p (and other miRNAs w/seed AAGGCAC)		mature microRNA	Inhibited	-3.243	0.00213	ACTN4,ANXA11,ANXA4,ATP2B4,CD59,DSC1,FLOT2,GNAI2,HSP90AB1,ITGA3,ITGB1,ITGB3,LAMC1,MYH9,MYL6,NAP1L1,NT5E,RHOA,STOM,TLN1,USO1,VAT1,VCAN

## Sheet: Downstreams
Categories	Diseases or Functions Annotation	p-value	Predicted Activation State	Activation z-score	Molecules	# Molecules		z-score > 2 significantly upregulated
Cell-To-Cell Signaling and Interaction	Adhesion of connective tissue cells	7.25e-10	Increased	3.326	ANXA2,CD44,CDC42,CLTC,COL6A1,ITGA5,ITGB1,ITGB3,RHOA,TGFBI,TLN1,VCAN,VCL	13		z-score < 2 significantly downregulated
Cellular Movement,Hematological System Development and Function,Immune Cell Trafficking	Cell movement of mononuclear leukocytes	9.2e-11	Increased	3.212	ACTN4,ANXA1,ANXA2,APOD,CD44,CD47,CDC42,CLTC,ENG,FABP5,GNAI2,HSP90AB1,ITGA3,ITGA5,ITGB1,ITGB3,MSN,MYH9,NT5E,PFN1,RAP1B,RHOA,S100A7,SERPINB3,TLN1	25
Cellular Development,Cellular Growth and Proliferation,Connective Tissue Development and Function,Organismal Development,Tissue Development	Development of connective tissue cells	5.24e-06	Increased	3.11	ANXA2,CD44,CD47,CDC42,FLNA,IGFBP2,ITGA5,ITGB1,ITGB3,MFGE8,S100A8,SLC2A1,VCAN	13
Cell-To-Cell Signaling and Interaction	Binding of connective tissue cells	1.55e-11	Increased	3.093	ANXA2,CD44,CDC42,CLTC,COL6A1,IGFBP2,ITGA5,ITGB1,ITGB3,MYH9,RHOA,TGFBI,TLN1,VCAN,VCL	15
Cellular Assembly and Organization	Organization of organelle	5.66e-06	Increased	2.789	ANXA2,CASQ1,CD44,CDC42,CHMP4B,CLTC,COL1A2,COL3A1,DSP,FLNA,GAPDH,H1-3,HSP90AB1,ITGB1,LAMC1,LMNA,MSN,MYH9,RHOA,UMOD,USO1,VCL	22
Cellular Movement	Homing of tumor cell lines	8.73e-06	Increased	2.779	ANXA2,CD44,ENG,GNB1,GNB2,ITGB1,ITGB3,NT5E,RHOA	9
Cellular Movement	Cell movement of breast cancer cell lines	4.61e-07	Increased	2.777	ACTN4,AHNAK,ANXA1,ANXA2,CD44,CDC42,ENG,FLNA,ITGB1,ITGB3,MYH9,NME1,NT5E,PFN1,RHOA,S100A7,SFN,TLN1	18
Cellular Movement,Hematological System Development and Function,Immune Cell Trafficking	Migration of mononuclear leukocytes	4.19e-12	Increased	2.754	ANXA1,ANXA2,APOD,CD44,CD47,CDC42,CLTC,ENG,FABP5,GNAI2,HSP90AB1,ITGA3,ITGA5,ITGB1,ITGB3,MSN,MYH9,NT5E,PFN1,RAP1B,RHOA,S100A7,SERPINB3,TLN1	24
Cell Morphology,Cellular Assembly and Organization,Cellular Function and Maintenance	Reorganization of cytoskeleton	1.92e-08	Increased	2.748	ANXA1,CD44,CD47,CDC42,DSP,ENG,FLNA,ITGB3,MARCKS,MSN,MYH9,RALA,RHOA	13
Cellular Movement	Cell movement of tumor cell lines	4.23e-19	Increased	2.727	ACTN4,AHNAK,ANPEP,ANXA1,ANXA2,ARG1,CALML3,CD44,CD47,CDC42,CLIC1,CLIC4,CLTC,CLU,DSP,ENG,ENO1,FLNA,FSCN1,GAPDH,GGCT,GNAI2,GNB1,GNB2,HSP90AB1,HSP90B1,HSPA1A/HSPA1B,IDH2,IGFBP2,ITGA3,ITGA5,ITGB1,ITGB3,LMNA,LRG1,MARCKS,MSN,MYH9,NME1,NT5E,PFN1,PRDX2,RALA,RAP1B,RHOA,S100A7,S100A8,S100A9,SERPINB3,SFN,SLC2A1,TGFBI,TLN1,TPM4,VASN,VCAN,VCL	57
Cell Morphology,Cellular Movement	Cell spreading	7.99e-13	Increased	2.708	ACTN4,CD44,CD47,CDC42,FLNA,HSPG2,ITGA3,ITGA5,ITGB1,ITGB3,MARCKS,MYH9,PFN1,RAP1B,RHOA,RTN4,TGFBI,TLN1,VCL,YWHAZ	20
Cell-mediated Immune Response,Cellular Movement,Hematological System Development and Function,Immune Cell Trafficking	Cell movement of T lymphocytes	5.71e-08	Increased	2.677	APOD,CD44,CD47,CDC42,FABP5,GNAI2,HSP90AB1,ITGA3,ITGB1,ITGB3,MSN,MYH9,PFN1,RHOA,S100A7	15
Cellular Movement,Hematological System Development and Function,Immune Cell Trafficking	Cell movement of lymphocytes	1.63e-11	Increased	2.668	ACTN4,ANXA1,APOD,CD44,CD47,CDC42,CLTC,ENG,FABP5,GNAI2,HSP90AB1,ITGA3,ITGA5,ITGB1,ITGB3,MSN,MYH9,NT5E,PFN1,RAP1B,RHOA,S100A7,SERPINB3,TLN1	24
Cell-mediated Immune Response,Cellular Movement,Hematological System Development and Function,Immune Cell Trafficking	T cell migration	4.08e-08	Increased	2.598	APOD,CD44,CD47,CDC42,FABP5,GNAI2,HSP90AB1,ITGA3,ITGB1,ITGB3,MSN,MYH9,PFN1,RHOA,S100A7,TLN1	16
Cell-To-Cell Signaling and Interaction,Connective Tissue Development and Function	Binding of fibroblasts	9.4e-07	Increased	2.584	CD44,CDC42,ITGB1,ITGB3,MYH9,VCAN,VCL	7
Cellular Movement,Hair and Skin Development and Function	Cell movement of epithelial cell lines	9.78e-06	Increased	2.582	CDC42,CLU,F10,FLNA,FSCN1,ITGB1,MSN,RHOA,TGFBI	9
Cellular Movement,Hematological System Development and Function,Immune Cell Trafficking	Lymphocyte migration	6.43e-12	Increased	2.554	ANXA1,APOD,CD44,CD47,CDC42,CLTC,ENG,FABP5,GNAI2,HSP90AB1,ITGA3,ITGA5,ITGB1,ITGB3,MSN,MYH9,NT5E,PFN1,RAP1B,RHOA,S100A7,SERPINB3,TLN1	23
Cellular Movement	Migration of breast cancer cell lines	1.87e-06	Increased	2.51	ACTN4,AHNAK,ANXA1,ANXA2,CD44,CDC42,ENG,FLNA,ITGB1,ITGB3,MYH9,NME1,RHOA,S100A7,SFN,TLN1	16
Cellular Movement	Invasion of tumor cell lines	7e-15	Increased	2.473	ACTN4,AHNAK,ANXA1,ANXA2,ARG1,AZGP1,CD44,CDC42,CLU,COL6A1,DSP,ENG,ENO1,FABP5,FSCN1,GAPDH,GGCT,GNAI2,HSP90AB1,HSPA1A/HSPA1B,IDH2,IGFBP2,ITGA3,ITGA5,ITGB1,ITGB3,LMNA,LRG1,MARCKS,MYH9,NME1,NT5E,PHGDH,RALA,RAP1B,RHOA,S100A7,S100A9,SFN,SLC2A1,TGFBI,TLN1,TPM4,VASN,VCAN,YWHAQ	46
Cell Morphology,Cellular Movement	Cell spreading of blood cells	2.35e-07	Increased	2.433	CD44,CD47,CDC42,FLNA,ITGB1,RAP1B,RHOA,TLN1	8
Cell Morphology,Connective Tissue Development and Function	Shape change of fibroblast cell lines	2.01e-07	Increased	2.4	ACTN4,CDC42,FLNA,ITGB1,MARCKS,RHOA,RTN4,VCL	8
Cancer,Organismal Injury and Abnormalities	Metastasis	1.48e-15	Increased	2.388	ACTN4,AHSG,AMBP,ANPEP,ANXA1,ANXA2,ARG1,CCDC80,CD44,CD47,CD59,CLU,COL6A1,EEF1A1,ENG,ENO1,F10,FABP5,FLNA,FSCN1,GGCT,HSP90AB1,HSP90B1,HSPA1A/HSPA1B,IDH2,IGFBP2,ITGA3,ITGB1,ITGB3,LMNA,MYH9,NID2,NME1,NT5E,PFN1,PHGDH,PRDX2,PTX3,RHOA,RTN4,SLC2A1,TGFBI,TLN1,TUBA4A,TUBB4B,USO1,VCAN,YWHAZ	48
Cellular Movement	Transmigration of cells	2.5e-09	Increased	2.354	ANPEP,ANXA1,CD44,CD47,CDC42,ENG,FABP5,GNAI2,HSP90AB1,ITGB1,ITGB3,MYH9,RHOA,RTN4	14
Cellular Movement	Transmigration of tumor cell lines	4e-06	Increased	2.335	ANPEP,CD44,CDC42,ENG,ITGB1,RHOA	6
Cellular Movement	Invasion of cells	1.43e-21	Increased	2.28	ACTN4,AHCY,AHNAK,AHSG,ANPEP,ANXA1,ANXA2,ARG1,AZGP1,CD44,CDC42,CLU,COL6A1,DSP,ENG,ENO1,FABP5,FLNA,FSCN1,GAPDH,GGCT,GNAI2,HSP90AB1,HSP90B1,HSPA1A/HSPA1B,IDH2,IGFBP2,ITGA3,ITGA5,ITGB1,ITGB3,LAMC1,LMNA,LRG1,MARCKS,MFGE8,MSN,MYH9,NME1,NT5E,PFN1,PHGDH,PTX3,RALA,RAP1B,RHOA,S100A7,S100A8,S100A9,SFN,SLC2A1,TGFBI,TLN1,TPM4,USO1,VASN,VCAN,VCL,YWHAQ	59
Cellular Movement	Cell movement of leukemia cell lines	5.4e-07	Increased	2.253	ANXA2,CD44,CD47,CDC42,CLTC,ENG,FLNA,ITGB1,MARCKS,RHOA	10
Cellular Development,Cellular Growth and Proliferation,Connective Tissue Development and Function,Embryonic Development,Organismal Development,Skeletal and Muscular System Development and Function,Tissue Development	Osteoclastogenesis	4.04e-06	Increased	2.25	ANXA2,CD44,CD47,FLNA,IGFBP2,ITGB1,ITGB3,MFGE8,S100A8,SLC2A1	10
Cancer,Organismal Injury and Abnormalities	Invasive cancer	2.27e-15	Increased	2.237	ACTN4,AHSG,AMBP,ANPEP,ANXA1,ANXA2,APOD,ARG1,CAVIN1,CCDC80,CD44,CD47,CD59,CLU,COL1A2,COL6A1,EEF1A1,ENG,ENO1,F10,FABP5,FLNA,FSCN1,GGCT,HSP90AB1,HSP90B1,HSPA1A/HSPA1B,IDH2,IGFBP2,ITGA3,ITGB1,ITGB3,LMNA,MFGE8,MYH9,NID2,NME1,NT5E,PFN1,PHGDH,PRDX2,PTX3,RHOA,RTN4,SLC2A1,TGFBI,TGM3,TLN1,TUBA4A,TUBB4B,USO1,VCAN,YWHAQ,YWHAZ	54
Cellular Movement	Migration of leukemia cell lines	4.97e-08	Increased	2.228	CD44,CD47,CDC42,CLTC,ENG,FLNA,ITGB1,MARCKS,RHOA	9
Cell Morphology	Shape change of leukocytes	2.54e-07	Increased	2.219	CD44,CD47,CDC42,ITGB1,MYH9,RAP1B,RHOA,TLN1	8
Cell Morphology,Cellular Movement,Hematological System Development and Function,Immune Cell Trafficking	Cell spreading of leukocytes	2.58e-07	Increased	2.219	CD44,CD47,CDC42,ITGB1,RAP1B,RHOA,TLN1	7
Cellular Movement,Hematological System Development and Function,Immune Cell Trafficking	Transmigration of mononuclear leukocytes	2.04e-08	Increased	2.209	CD44,CD47,CDC42,ENG,FABP5,HSP90AB1,ITGB1,MYH9,RHOA	9
Cancer,Organismal Injury and Abnormalities	Metastasis of cells	1.9e-07	Increased	2.205	ACTN4,ANXA1,ARG1,CD44,CD59,ENO1,FABP5,FSCN1,GGCT,ITGA3,ITGB1,LMNA,NID2,NME1,NT5E,PRDX2,RHOA,SLC2A1,TLN1,USO1,VCAN	21
Cancer,Organismal Injury and Abnormalities,Reproductive System Disease	Genital tumor	1.39e-10	Increased	2.205	ACTN4,AHCY,AHNAK,ALOX12B,AMBP,ANXA1,ANXA11,ANXA2,ANXA6,APOB,APOD,ATP2A1,ATP2B4,AZGP1,BASP1,CASQ1,CAVIN1,CCDC80,CD44,CD47,CDC42,CHMP4B,CKAP4,CLIC1,CLIC4,CLTC,CLU,COL12A1,COL1A2,COL3A1,DSC1,DSC3,DSP,EDIL3,EEF1D,EEF2,EHD3,ENG,ENO1,F10,FLNA,FLOT2,FSCN1,GAPDH,GGCT,GNAI2,GNB1,GNB2,HABP2,HSP90AB1,HSP90B1,HSPA1A/HSPA1B,HSPA8,HSPG2,IDH2,IGFBP2,IGKC,ITGA3,ITGA5,ITGB1,ITGB3,ITIH2,JAKMIP2,KPRP,KRT13,KRT78,KR…	111
Cell Morphology,Cellular Assembly and Organization,Cellular Development,Cellular Function and Maintenance,Cellular Growth and Proliferation	Formation of plasma membrane projections	1.35e-06	Increased	2.2	CDC42,ITGB1,ITGB3,PFN1,RALA,RHOA	6
Cellular Assembly and Organization,Cellular Function and Maintenance	Organization of filaments	1.44e-06	Increased	2.2	ANXA2,CDC42,COL1A2,COL3A1,DSP,FLNA,GAPDH,HSP90AB1,ITGB1,MSN,MYH9,RHOA	12
Cellular Movement	Homing of breast cancer cell lines	1.45e-06	Increased	2.2	ENG,ITGB1,ITGB3,NT5E,RHOA	5
Cell-To-Cell Signaling and Interaction,Connective Tissue Development and Function	Adhesion of fibroblasts	3.65e-06	Increased	2.195	CD44,CDC42,ITGB1,ITGB3,VCAN,VCL	6
Cellular Assembly and Organization,Cellular Function and Maintenance	Organization of actin cytoskeleton	9e-09	Increased	2.18	ANXA1,CD47,CDC42,CLU,ENG,FLNA,FSCN1,ITGB1,ITGB3,MSN,MYH9,RALA,RAN,RHOA,S100A9,SLC3A2,TLN1	17
Cell Morphology,Cellular Movement	Cell spreading of tumor cell lines	4.95e-07	Increased	2.156	CDC42,FLNA,ITGA5,ITGB1,MARCKS,MYH9,PFN1,RAP1B,RHOA	9
Cardiovascular System Development and Function,Cellular Movement	Cell movement of endothelial cells	2.92e-09	Increased	2.149	ANPEP,ANXA1,ANXA2,ATP2B4,CD44,CDC42,EDIL3,ENG,FLNA,HSP90AB1,HSPG2,ITGA3,ITGB1,ITGB3,MARCKS,RAP1B,RHOA,RTN4,TGFBI,YWHAZ	20
Cell-To-Cell Signaling and Interaction,Cellular Function and Maintenance,Inflammatory Response	Phagocytosis of tumor cell lines	4.44e-09	Increased	2.149	ANXA1,CD44,CD47,CDC42,CLTC,GNAI2,PFN1,PTX3,RAB11A,RALA,RHOA,TLN1	12
Cancer,Organismal Injury and Abnormalities	Metastasis of tumor cell lines	3.08e-06	Increased	2.13	ACTN4,ANXA1,ARG1,CD44,CD59,ENO1,FABP5,FSCN1,GGCT,ITGB1,LMNA,NME1,NT5E,PRDX2,RHOA,SLC2A1,TLN1,VCAN	18
Cell-To-Cell Signaling and Interaction	Attachment of cells	7.51e-10	Increased	2.099	CD44,ENG,HSPG2,ITGA3,ITGA5,ITGB1,ITGB3,LAMC1,RHOA,TGFBI,TLN1,VCAN	12
Cell-To-Cell Signaling and Interaction,Cellular Function and Maintenance,Inflammatory Response	Phagocytosis of cells	4.86e-12	Increased	2.077	AHSG,ANPEP,ANXA1,CD44,CD47,CDC42,CLIC4,CLTC,F10,FLNA,GNAI2,HSPA8,ITGB1,MFGE8,MYH9,PFN1,PTX3,RAB11A,RALA,RHOA,S100A9,TLN1	22
Cellular Function and Maintenance	Internalization of cells	3.96e-08	Increased	2.051	ANXA1,CD44,CD47,CDC42,CLIC4,CLTC,GNAI2,ITGB1,MFGE8,PFN1,PTX3,RAB11A,RALA,RHOA,S100A9,TLN1	16
Cellular Movement	Cell movement	1.05e-21	Increased	2.049	ACTN4,AHCY,AHNAK,AHSG,ANPEP,ANXA1,ANXA2,APOB,APOD,ARG1,ATP2B4,CALML3,CD44,CD47,CD59,CDC42,CLIC1,CLIC4,CLTC,CLU,COL3A1,COL6A1,DSP,EDIL3,ENG,ENO1,F10,FABP5,FLNA,FSCN1,GAPDH,GGCT,GNAI2,GNB1,GNB2,HABP2,HSP90AB1,HSP90B1,HSPA1A/HSPA1B,HSPA8,HSPG2,IDH2,IGFBP2,ITGA3,ITGA5,ITGB1,ITGB3,LAMC1,LMNA,LRG1,MARCKS,MASP2,MSN,MYH9,NME1,NT5E,P4HB,PDIA3,PFN1,PRDX2,PTX3,RALA,RAP1B,RHOA,RTN4,S100A7,S100A8,S100A9,SERPI…	82
Cellular Development,Cellular Growth and Proliferation,Nervous System Development and Function,Tissue Development	Growth of axons	4.5e-06	Increased	2.035	CDC42,GNAI2,HSPA8,ITGB1,MARCKS,PDIA3,RAB11A,RHOA,RTN4,VCL	10
Cell-To-Cell Signaling and Interaction,Cellular Assembly and Organization,Cellular Function and Maintenance	Formation of focal adhesions	8.09e-06	Increased	2.014	APOD,CD44,CDC42,GNAI2,GNB1,ITGB1,MYH9,RHOA,VCL	9
Cancer,Organismal Injury and Abnormalities	Head and neck tumor	6.82e-10	Increased	2	ACTN4,AHCY,AHNAK,AHSG,ALOX12B,AMBP,ANP32A,ANPEP,ANXA1,ANXA11,ANXA2,ANXA6,APOB,APOD,ATP2A1,ATP2B4,AZGP1,BASP1,CASQ1,CAVIN1,CCDC80,CD44,CD47,CD59,CDC42,CKAP4,CLIC1,CLIC4,CLTC,CLU,COL12A1,COL1A2,COL3A1,COL6A1,CSTA,DSC1,DSC3,DSP,EDIL3,EEF1A1,EEF1D,EEF2,ENG,ENO1,F10,FABP5,FLNA,FLOT2,FSCN1,GAPDH,GGCT,GNAI2,GNB1,GNB2,HABP2,HSP90AB1,HSP90B1,HSPA1A/HSPA1B,HSPA8,HSPG2,IDH2,IGFBP2,ITGA3,ITGA5,ITGB1,ITGB3,IT…	136
Cell-To-Cell Signaling and Interaction,Cellular Function and Maintenance,Inflammatory Response	Phagocytosis of fibroblast cell lines	8.68e-06	Increased	2	CDC42,CLTC,FLNA,MYH9	4
Cardiovascular System Development and Function,Cellular Movement	Migration of endothelial cells	1.2e-07		1.996	ANXA1,ANXA2,ATP2B4,CD44,EDIL3,ENG,FLNA,HSP90AB1,ITGA3,ITGB1,ITGB3,MARCKS,RAP1B,RHOA,RTN4,TGFBI,YWHAZ	17
Cell-To-Cell Signaling and Interaction,Hematological System Development and Function,Inflammatory Response	Aggregation of blood platelets	9.61e-07		1.99	CD47,CLIC1,GNAI2,ITGB1,ITGB3,P4HB,PDIA3,PDIA4,PRDX2,RAP1B,TLN1	11
Cell Morphology	Shape change of mononuclear leukocytes	3.48e-07		1.982	CD44,CD47,ITGB1,MYH9,RAP1B,RHOA	6
Cell-To-Cell Signaling and Interaction,Connective Tissue Development and Function	Adhesion of fibroblast cell lines	7.28e-07		1.982	CD44,CDC42,ITGA5,ITGB1,ITGB3,RHOA,VCL	7
Cell Morphology,Cellular Movement,Hematological System Development and Function,Immune Cell Trafficking	Cell spreading of mononuclear leukocytes	1.23e-06		1.982	CD44,CD47,ITGB1,RAP1B,RHOA	5
Cellular Movement	Extravasation of cells	9.63e-06		1.982	CD44,CD47,GNAI2,ITGB3,LMNA,MYH9,S100A9	7
Cell Morphology,Cellular Movement,Connective Tissue Development and Function	Cell spreading of fibroblast cell lines	1.86e-06		1.953	ACTN4,CDC42,FLNA,ITGB1,RTN4,VCL	6
Cancer,Organismal Injury and Abnormalities	Cancer of cells	1.02e-09		1.946	ACTN4,AHNAK,ALOX12B,ANP32A,ANPEP,ANXA1,ANXA11,ANXA2,ANXA4,ANXA6,APOB,APOD,ARG1,ATP2A1,BASP1,CAVIN1,CD44,CD47,CD59,CKAP4,CLTC,CLU,COL12A1,COL1A2,COL3A1,COL6A1,CSTA,DSC3,DSP,EDIL3,EEF1A1,EEF2,ENG,ENO1,F10,FABP5,FLNA,FSCN1,GAPDH,GGCT,GNAI2,GNB1,HSP90AB1,HSP90B1,HSPA1A/HSPA1B,HSPA8,HSPG2,IDH2,IGKC,ITGA3,ITGA5,ITGB1,ITGB3,JAKMIP2,KRT13,KRT80,LAMC1,LGALS7/LGALS7B,LMNA,MARCKS,MSN,MYH1,MYH9,NAP1L1,NID2,N…	94
Cell Morphology	Shape change of blood cells	1.87e-08		1.942	CD44,CD47,CDC42,FLNA,ITGB1,MYH9,RAP1B,RHOA,TLN1,TUBA4A	10
Cancer,Organismal Injury and Abnormalities,Reproductive System Disease	Prostatic tumor	1.15e-07		1.939	AHNAK,AMBP,ANXA1,ANXA11,ANXA2,ANXA6,APOB,APOD,ATP2B4,CCDC80,CD44,CKAP4,CLTC,CLU,COL12A1,COL3A1,DSC3,DSP,EDIL3,EEF2,EHD3,ENG,F10,FLNA,FSCN1,GGCT,GNAI2,HSP90AB1,HSP90B1,HSPA8,HSPG2,IGFBP2,IGKC,ITGA3,ITGA5,ITGB3,ITIH2,JAKMIP2,KPRP,KRT13,KRT80,LGALS7/LGALS7B,LRG1,MFGE8,MYH9,NME1,NT5E,PDIA3,PDIA4,PFN1,PKP1,PSMB6,RHOA,S100A8,S100A9,SEMG2,SERPINB12,SERPINB3,SFN,SLC2A1,SLC3A2,TGM1,TUBA4A,TUBB4B,VCAN,VCL,…	67
Cancer,Organismal Injury and Abnormalities,Reproductive System Disease	Male genital neoplasm	1.35e-07		1.939	AHNAK,AMBP,ANXA1,ANXA11,ANXA2,ANXA6,APOB,APOD,ATP2B4,CCDC80,CD44,CKAP4,CLTC,CLU,COL12A1,COL3A1,DSC3,DSP,EDIL3,EEF2,EHD3,ENG,F10,FLNA,FSCN1,GGCT,GNAI2,HSP90AB1,HSP90B1,HSPA8,HSPG2,IGFBP2,IGKC,ITGA3,ITGA5,ITGB3,ITIH2,JAKMIP2,KPRP,KRT13,KRT80,LGALS7/LGALS7B,LRG1,MFGE8,MYH9,NME1,NT5E,PDIA3,PDIA4,PFN1,PKP1,PSMB6,RHOA,S100A8,S100A9,SEMG2,SERPINB12,SERPINB3,SFN,SLC2A1,SLC3A2,STOM,TGM1,TUBA4A,TUBB4B,VCAN…	68
Cellular Function and Maintenance,Inflammatory Response	Phagocytosis	1.97e-12		1.938	AHSG,ANPEP,ANXA1,CD44,CD47,CDC42,CLIC4,CLTC,F10,FLNA,GNAI2,HSPA8,ITGB1,ITGB3,MFGE8,MSN,MYH9,PFN1,PTX3,RAB11A,RALA,RHOA,S100A9,TLN1	24
Cellular Movement	Cell movement of carcinoma cell lines	9.26e-08		1.932	ANPEP,CD44,CDC42,CLU,DSP,ENO1,FSCN1,GAPDH,GGCT,HSP90AB1,HSPA1A/HSPA1B,ITGA5,ITGB1,LRG1,NME1,RALA,RAP1B,RHOA,TGFBI,VCAN	20
Cellular Movement	Migration of tumor cell lines	3.74e-16		1.907	ACTN4,AHNAK,ANPEP,ANXA1,ANXA2,ARG1,CALML3,CD44,CD47,CDC42,CLTC,CLU,DSP,ENG,ENO1,FLNA,FSCN1,GAPDH,GGCT,GNAI2,HSP90AB1,HSP90B1,HSPA1A/HSPA1B,IDH2,IGFBP2,ITGA3,ITGA5,ITGB1,ITGB3,LMNA,LRG1,MARCKS,MSN,MYH9,NME1,PRDX2,RALA,RAP1B,RHOA,S100A7,S100A8,S100A9,SERPINB3,SFN,SLC2A1,TGFBI,TLN1,TPM4,VASN,VCAN	50
Cellular Movement	Homing of cells	4.25e-10		1.903	ANXA1,ANXA2,CD44,CD47,CDC42,CLU,ENG,F10,FSCN1,GNAI2,GNB1,GNB2,ITGA5,ITGB1,ITGB3,NT5E,PFN1,RALA,RAP1B,RHOA,RTN4,S100A7,S100A8,S100A9,ST13	25
Cell-To-Cell Signaling and Interaction,Inflammatory Response	Immune response of tumor cell lines	5.23e-11		1.88	ANXA1,CD44,CD47,CD59,CDC42,CLTC,ENG,GAPDH,GNAI2,HSP90B1,PFN1,PTX3,RAB11A,RALA,RHOA,TLN1	16
Cell Death and Survival	Cell viability	4.29e-09		1.86	ACTN4,AHNAK,ANXA2,APOB,APOD,BASP1,CD44,CD47,CD59,CDC42,CLU,EEF2,ENG,ENO1,FLNA,GAPDH,HSP90AB1,HSP90B1,HSPA1A/HSPA1B,HSPA8,IDH2,IGFBP2,ITGA3,ITGB1,ITGB3,LGALS7/LGALS7B,LMNA,MARCKS,NME1,P4HB,PDIA3,PRDX2,PSMB6,RAB11A,RAN,RHOA,S100A8,S100A9,SFN,SLC2A1,TGFBI,UMOD,VCAN,YWHAZ	44
Cancer,Cell Death and Survival,Organismal Injury and Abnormalities,Tumor Morphology	Cell death of cancer cells	4.97e-07		1.857	ANPEP,ANXA1,CD44,CD47,CD59,CHMP4B,CLU,EEF1A1,ENO1,HSP90AB1,HSPA1A/HSPA1B,IDH2,RAN,RPLP0,RTN4,TGFBI	16
Cellular Movement,Hematological System Development and Function,Immune Cell Trafficking	Transmigration of leukocytes	1.03e-09		1.829	ANXA1,CD44,CD47,CDC42,ENG,FABP5,GNAI2,HSP90AB1,ITGB1,ITGB3,MYH9,RHOA,RTN4	13
Cell Morphology,Tissue Development	Tubulation of cells	3.12e-08		1.824	ANXA1,CD44,CLIC4,ENG,FLNA,HSP90AB1,IGFBP2,ITGB1,RAP1B,RHOA,TGFBI,YWHAZ	12
Cell-To-Cell Signaling and Interaction,Embryonic Development	Binding of embryonic cells	2.35e-07		1.823	COL6A1,F10,ITGA3,ITGA5,ITGB1,ITGB3,RHOA,TLN1	8
Cellular Development,Cellular Growth and Proliferation	Cell proliferation of carcinoma cell lines	1.42e-09		1.811	AHSG,ANXA1,ANXA2,CCDC80,CD44,CLU,COL6A1,ENO1,FLOT2,FSCN1,GAPDH,GGCT,H1-3,IDH2,ITGB1,LGALS7/LGALS7B,LMNA,NME1,NT5E,RALA,RAP1B,RHOA,S100A8,S100A9,SET,SLC2A1,SLC3A2,VCAN,YWHAZ	29
Cellular Movement	Invasion of carcinoma cell lines	2.12e-08		1.795	CD44,CDC42,CLU,COL6A1,DSP,ENO1,FSCN1,GGCT,HSP90AB1,HSPA1A/HSPA1B,ITGA5,ITGB1,LRG1,NME1,RALA,RAP1B,RHOA,S100A7,TGFBI,VCAN	20
Cellular Movement	Migration of vascular cells	8.31e-07		1.777	ANXA1,ANXA2,CD44,CD47,CLIC4,HABP2,HSP90AB1,IGFBP2,ITGB1,ITGB3,RHOA,RTN4,TGFBI	13
Cellular Assembly and Organization	Assembly of organelle	8.34e-07		1.762	ANXA1,ANXA2,CD44,CD47,CDC42,CHMP4B,CLTC,FLNA,GNAI2,GNB1,ITGA3,ITGB1,MARCKS,MSN,MYH9,PFN1,PKP1,RAB11A,RHOA,RTN4,SLC2A1,TGFBI,TPM4,TUBA4A,USO1,YWHAQ	26
Cellular Movement	Chemotaxis	2e-08		1.757	ANXA1,ANXA2,CD44,CD47,CDC42,CLU,ENG,F10,GNAI2,GNB1,GNB2,ITGB1,ITGB3,NT5E,PFN1,RALA,RHOA,RTN4,S100A7,S100A8,S100A9,ST13	22
Cell Death and Survival	Cell survival	1.46e-10		1.739	ACTN4,AHNAK,ANXA2,APOB,APOD,BASP1,CD44,CD47,CD59,CDC42,CLU,EEF2,ENG,ENO1,FLNA,GAPDH,HSP90AB1,HSP90B1,HSPA1A/HSPA1B,HSPA8,IDH2,IGFBP2,ITGA3,ITGA5,ITGB1,ITGB3,LGALS7/LGALS7B,LMNA,MARCKS,NME1,P4HB,PDIA3,PRDX2,PSMB6,RAB11A,RAN,RHOA,S100A8,S100A9,SET,SFN,SLC2A1,TGFBI,TGM1,UMOD,VCAN,VCL,YWHAZ	48
Cellular Growth and Proliferation	Outgrowth of cells	5.96e-10		1.73	ANP32A,ARG1,BASP1,CD47,CDC42,CLU,COL1A2,ITGA3,ITGB1,ITGB3,MARCKS,MYH9,PDIA3,RAB11A,RAP1B,RHOA,RTN4,SET,SLC2A1,VCAN,YWHAZ	21
Cell-To-Cell Signaling and Interaction,Cellular Function and Maintenance,Inflammatory Response	Phagocytosis by macrophage cancer cell lines	3.89e-08		1.718	CD44,CDC42,PFN1,RAB11A,RALA,RHOA	6
Infectious Diseases,Organismal Injury and Abnormalities	Viral entry	7.68e-07		1.715	ANPEP,CLTC,ITGA3,ITGA5,ITGB1,ITGB3,RHOA,SERPINB3,SLC3A2	9
Cellular Function and Maintenance	Cellular homeostasis	4.88e-06		1.701	ANXA1,ANXA2,ANXA6,ARG1,ATP2A1,ATP2B4,CASQ1,CD47,CHMP4B,CLIC1,CLIC4,CLTC,EEF1D,EEF2,ENG,FABP5,GAPDH,GNB1,HSP90B1,HSPA8,HSPG2,IGKC,ITGA3,ITGA5,ITGB1,ITIH3,NT5E,PRDX2,RAB11A,RAP1B,RHOA,RTN4,S100A8,S100A9,SLC2A1,SLC3A2,SLC4A1,TGFBI,UMOD,YWHAQ	40
Cellular Movement,Hematological System Development and Function,Immune Cell Trafficking	Transmigration of lymphocytes	1.69e-07		1.698	CD44,CD47,ENG,FABP5,HSP90AB1,ITGB1,MYH9	7
Cell-To-Cell Signaling and Interaction,Hematological System Development and Function,Immune Cell Trafficking	Adhesion of mononuclear leukocytes	3.5e-07		1.697	ANXA1,CD44,CD47,GNAI2,HSP90AB1,ITGA5,ITGB1,PRDX2,RAP1B,RHOA	10
Cellular Movement	Migration of carcinoma cell lines	1.39e-07		1.696	ANPEP,CD44,CDC42,CLU,DSP,ENO1,FSCN1,GAPDH,GGCT,HSP90AB1,ITGA5,ITGB1,LRG1,NME1,RALA,RAP1B,RHOA,TGFBI,VCAN	19
Cellular Function and Maintenance	Engulfment of tumor cell lines	2.76e-09		1.681	ACTN4,ANXA1,CD44,CD47,CDC42,CLTC,GNAI2,ITGB1,NME1,PFN1,PTX3,RAB11A,RALA,RHOA,TLN1	15
Cellular Assembly and Organization,Cellular Function and Maintenance	Organization of cytoplasm	1.51e-12		1.667	ACTN4,AHNAK,ANP32A,ANPEP,ANXA1,BASP1,CALML3,CASQ1,CD44,CD47,CDC42,CKAP4,CLTC,CLU,DSP,EEF1A1,ENG,FLNA,FSCN1,GAPDH,HSP90AB1,HSPA1A/HSPA1B,ITGA3,ITGA5,ITGB1,ITGB3,KRT13,LAMC1,MARCKS,MSN,MYH9,NME1,PDIA3,PFN1,PHGDH,PKP1,PTX3,RAB11A,RALA,RAN,RAP1B,RHOA,RTN4,S100A8,S100A9,SET,SLC3A2,TLN1,TUBA4A,UMOD,USO1,VCL	52
Cancer,Organismal Injury and Abnormalities	Pelvic tumor	3.52e-11		1.65	ACTN4,AHCY,AHNAK,ALOX12B,AMBP,ANPEP,ANXA1,ANXA11,ANXA2,ANXA6,APOB,APOD,ATP2A1,ATP2B4,AZGP1,BASP1,CASQ1,CAVIN1,CCDC80,CD44,CD47,CDC42,CHMP4B,CKAP4,CLIC1,CLIC4,CLTC,CLU,COL12A1,COL1A2,COL3A1,DSC1,DSC3,DSP,EDIL3,EEF1A1,EEF1D,EEF2,EHD3,ENG,ENO1,F10,FLNA,FLOT2,FSCN1,GAPDH,GGCT,GNAI2,GNB1,GNB2,HABP2,HSP90AB1,HSP90B1,HSPA1A/HSPA1B,HSPA8,HSPG2,IDH2,IGFBP2,IGKC,ITGA3,ITGA5,ITGB1,ITGB3,ITIH2,ITIH3,JAKMIP2,…	117
Cell-To-Cell Signaling and Interaction	Adhesion of lymphatic system cells	7.7e-08		1.628	ANXA1,ANXA2,CD44,CD47,GNAI2,HSP90AB1,ITGA5,ITGB1,RAP1B,RHOA	10
Cellular Development,Cellular Growth and Proliferation	Cell proliferation of tumor cell lines	1.19e-13		1.613	ACTN4,AHCY,AHNAK,AHSG,ANXA1,ANXA2,ANXA6,APOB,ARG1,CCDC80,CD44,CD59,CDC42,CLTC,CLU,COL6A1,EEF1A1,ENG,ENO1,FABP5,FLNA,FLOT2,FSCN1,GAPDH,GGCT,H1-3,IDH2,IGFBP2,ITGA3,ITGA5,ITGB1,ITGB3,LGALS7/LGALS7B,LMNA,LORICRIN,LRG1,MSN,MYH9,NME1,NT5E,PDIA3,PFN1,PGK1,PHGDH,PRDX2,RALA,RAN,RAP1B,RHOA,RTN4,S100A7,S100A8,S100A9,SET,SFN,SLC2A1,SLC3A2,ST13,TPM4,VASN,VCAN,YWHAQ,YWHAZ	63
Cellular Movement,Skeletal and Muscular System Development and Function	Migration of smooth muscle cells	4.75e-07		1.58	CD44,CD47,CLIC4,CLU,HABP2,IGFBP2,ITGB1,ITGB3,RHOA,RTN4,VCAN	11
Cellular Movement,Immune Cell Trafficking	Leukocyte migration	1.42e-15		1.556	ACTN4,ANXA1,ANXA2,APOB,APOD,ARG1,CD44,CD47,CDC42,CLTC,CLU,EDIL3,ENG,F10,FABP5,FLNA,GNAI2,GNB2,HSP90AB1,HSP90B1,HSPA1A/HSPA1B,ITGA3,ITGA5,ITGB1,ITGB3,MASP2,MSN,MYH9,NT5E,PFN1,PTX3,RAP1B,RHOA,RTN4,S100A7,S100A8,S100A9,SERPINB3,TLN1,UMOD,VCAN,YWHAZ	42
Cellular Assembly and Organization,Cellular Function and Maintenance	Organization of cytoskeleton	1.1e-11		1.555	ACTN4,AHNAK,ANP32A,ANPEP,ANXA1,BASP1,CALML3,CD44,CD47,CDC42,CKAP4,CLTC,CLU,DSP,EEF1A1,ENG,FLNA,FSCN1,GAPDH,HSP90AB1,HSPA1A/HSPA1B,ITGA3,ITGA5,ITGB1,ITGB3,KRT13,LAMC1,MARCKS,MSN,MYH9,NME1,PDIA3,PFN1,PHGDH,PKP1,RAB11A,RALA,RAN,RAP1B,RHOA,RTN4,S100A8,S100A9,SET,SLC3A2,TLN1,TUBA4A,VCL	48
Cell-To-Cell Signaling and Interaction,Cellular Assembly and Organization	Formation of cell-cell contacts	4.86e-06		1.528	ACTN4,CD44,CDC42,DSP,FSCN1,ITGA5,ITGB1,ITGB3,LAMC1,PFN1,RTN4,TLN1,VCL,YWHAZ	14
Cell Morphology	Polarization of tumor cell lines	2.76e-10		1.526	ACTN4,AHSG,CD47,CDC42,CLTC,ENG,ITGA3,ITGB1,RHOA	9
Inflammatory Response	Immune response of cells	4.42e-12		1.512	AHSG,ANPEP,ANXA1,ARG1,CD44,CD47,CD59,CDC42,CLIC4,CLTC,ENG,F10,FLNA,GAPDH,GNAI2,HSP90B1,HSPA8,ITGB1,ITGB3,MFGE8,MYH9,PFN1,PTX3,RAB11A,RALA,RHOA,S100A8,S100A9,TLN1	29
Organismal Injury and Abnormalities	Fibrosis	9.95e-07		1.48	APOB,ARG1,ATP2B4,CD44,CDC42,CLU,COL1A2,COL3A1,DSP,HSPA8,IDH2,ITGA5,ITGB1,ITGB3,LMNA,LORICRIN,MARCKS,MFGE8,NT5E,PHGDH,PTX3,RHOA,S100A8,S100A9,SLC2A1,SLC4A1,TLN1,UMOD	28
Cellular Assembly and Organization	Rearrangement of cytoskeleton	1.64e-06		1.471	ANXA1,ANXA2,CDC42,ITGB1,MYH9,RHOA,VCL	7
Lipid Metabolism,Molecular Transport,Small Molecule Biochemistry	Export of cholesterol	7e-06		1.464	ANXA6,APOB,CDC42,CLU,MSN,RHOA,S100A8,S100A9	8
Cardiovascular System Development and Function,Cellular Movement	Movement of vascular endothelial cells	4.75e-07		1.46	ANPEP,ANXA1,ANXA2,CD44,CDC42,HSP90AB1,HSPG2,ITGB1,ITGB3,RHOA,RTN4,TGFBI	12
Cancer,Organismal Injury and Abnormalities	Malignant genitourinary solid tumor	3.77e-13		1.455	ACTN4,AHCY,AHNAK,ALOX12B,AMBP,ANPEP,ANXA1,ANXA11,ANXA2,ANXA6,APOB,APOD,ATP2A1,ATP2B4,AZGP1,BASP1,CASQ1,CAVIN1,CCDC80,CD44,CD47,CDC42,CHMP4B,CKAP4,CLIC1,CLIC4,CLTC,CLU,COL12A1,COL1A2,COL3A1,COL6A1,DSC1,DSC3,DSP,EDIL3,EEF1A1,EEF1D,EEF2,EHD3,ENG,ENO1,F10,FABP5,FLNA,FLOT2,FSCN1,GAPDH,GGCT,GNAI2,GNB1,GNB2,HABP2,HSP90AB1,HSP90B1,HSPA1A/HSPA1B,HSPA8,HSPG2,IDH2,IGFBP2,IGKC,ITGA3,ITGA5,ITGB1,ITGB3,ITIH2,I…	129
Cell-To-Cell Signaling and Interaction,Hematological System Development and Function	Binding of mononuclear leukocytes	1.47e-09		1.453	ANXA1,CD44,CD47,ENG,GNAI2,HSP90AB1,ITGA5,ITGB1,ITGB3,MSN,NT5E,PRDX2,RAP1B,RHOA	14
Infectious Diseases,Organismal Injury and Abnormalities	Viral Infection	2.44e-13		1.441	AHNAK,AHSG,ANPEP,ANXA1,ANXA2,ANXA6,APOB,APOD,CD44,CDC42,CHMP4B,CLIC4,CLTC,CLU,COL3A1,EEF1A1,EEF2,F10,FLNA,FLOT2,FSCN1,GAPDH,HSP90AB1,HSP90B1,HSPA1A/HSPA1B,HSPA8,ITGA3,ITGA5,ITGB1,ITGB3,ITIH3,LMNA,MARCKS,MYL6,NT5E,PDIA3,PFN1,PRDX2,PSMB6,PTX3,RAB11A,RAN,RAP1B,RHOA,RPL18,S100A8,S100A9,SERPINB3,SLC2A1,SLC3A2,ST13,TGFBI,TUBA4A,TUBB4B,VCAN,YWHAZ	56
Cellular Growth and Proliferation,Tissue Development	Proliferation of neural cells	2.05e-09		1.428	ANP32A,ANXA1,ARG1,BASP1,CD47,CDC42,CLU,FLNA,GNAI2,HSPA8,IDH2,IGFBP2,ITGA3,ITGB1,ITGB3,MARCKS,MYH9,NAP1L1,PDIA3,RAB11A,RAP1B,RHOA,RTN4,SET,VCAN,VCL,YWHAZ	27
Cellular Development,Cellular Growth and Proliferation,Hematological System Development and Function,Lymphoid Tissue Structure and Development	Proliferation of mononuclear leukocytes	3.64e-09		1.427	AHCY,AHNAK,ANPEP,ANXA1,ARG1,CALML3,CD44,CD47,CD59,CDC42,EHD3,GNAI2,HSP90B1,HSPA1A/HSPA1B,HSPA8,IGFBP2,IGKC,ITGA5,ITGB1,ITGB3,MSN,NT5E,PRDX2,RHOA,SFN,SLC3A2,SLC4A1,TLN1	28
Hematological System Development and Function,Inflammatory Response,Tissue Morphology	Quantity of phagocytes	2.82e-06		1.421	AMBP,ANXA1,APOB,ARG1,CD47,CLIC4,CLU,FABP5,GNAI2,IDH2,ITGA3,ITGB3,MSN,NT5E,PTX3,RHOA,S100A8,S100A9	18
Cellular Movement,Renal and Urological System Development and Function	Cell movement of kidney cell lines	7.48e-06		1.406	ACTN4,ANXA2,CDC42,F10,FLNA,ITGB1,ITGB3,RHOA,UMOD	9
Cellular Movement,Hematological System Development and Function,Immune Cell Trafficking	Cell movement of leukocytes	6.69e-15		1.402	ACTN4,ANXA1,ANXA2,APOD,ARG1,CD44,CD47,CDC42,CLTC,EDIL3,ENG,F10,FABP5,FLNA,GNAI2,GNB2,HSP90AB1,HSP90B1,ITGA3,ITGA5,ITGB1,ITGB3,MASP2,MSN,MYH9,NT5E,PFN1,PTX3,RAP1B,RHOA,RTN4,S100A7,S100A8,S100A9,SERPINB3,TLN1,UMOD,VCAN,YWHAZ	39
Cell Morphology	Contraction of cells	8.84e-06		1.4	GNB1,ITGA3,ITGB1,ITGB3,LMNA,PTX3,RHOA,VCL	8
Cancer,Cell Death and Survival,Organismal Injury and Abnormalities,Tumor Morphology	Cell death of tumor cells	8.38e-09		1.397	ANPEP,ANXA1,ANXA2,CD44,CD47,CD59,CHMP4B,CLU,EEF1A1,ENO1,HSP90AB1,HSPA1A/HSPA1B,IDH2,MFGE8,RAN,RPLP0,RTN4,ST13,TGFBI,VCAN	20
Cell-To-Cell Signaling and Interaction	Binding of vascular cells	2.08e-06		1.389	CD44,CD47,CKAP4,F10,ITGB1,ITGB3,NT5E,RHOA,TGFBI	9
Cell-To-Cell Signaling and Interaction,Embryonic Development	Adhesion of embryonic cells	2.55e-06		1.387	COL6A1,F10,ITGA3,ITGA5,ITGB1,ITGB3,RHOA	7
Cellular Function and Maintenance	Endocytosis by eukaryotic cells	3.43e-10		1.381	ACTN4,ANXA1,CD44,CD47,CDC42,CLIC4,CLTC,FLNA,GNAI2,ITGB1,MFGE8,MYH9,NME1,PFN1,PTX3,RAB11A,RALA,RHOA,S100A9,TLN1,YWHAQ	21
Connective Tissue Development and Function,Tissue Morphology	Quantity of connective tissue	2.38e-07		1.381	AHNAK,APOB,CCDC80,CD44,CD47,CD59,CDC42,FABP5,GGCT,HSPG2,IDH2,IGFBP2,ITGB1,ITGB3,LMNA,MFGE8,NT5E,PFN1,PKP1,SLC2A1,SLC4A1	21
Cellular Movement,Connective Tissue Development and Function	Cell movement of fibroblast cell lines	2.5e-09		1.378	ACTN4,CD44,CDC42,CLIC4,COL6A1,FABP5,FLNA,FSCN1,ITGA5,ITGB1,MARCKS,RHOA,RTN4,VCL	14
Cellular Development,Cellular Growth and Proliferation,Nervous System Development and Function,Tissue Development	Outgrowth of neurites	1.38e-08		1.365	ANP32A,ARG1,BASP1,CD47,CDC42,ITGA3,ITGB1,ITGB3,MARCKS,MYH9,PDIA3,RAB11A,RAP1B,RHOA,RTN4,SET,VCAN,YWHAZ	18
Cancer,Organismal Injury and Abnormalities,Respiratory Disease	Advanced lung cancer	1.2e-10		1.363	ANPEP,ANXA1,ANXA2,CD44,CLU,COL6A1,EEF1A1,HSP90AB1,HSP90B1,HSPA1A/HSPA1B,ITGB1,ITGB3,NID2,NT5E,PRDX2,RHOA,TUBA4A,TUBB4B	18
Cancer,Organismal Injury and Abnormalities	Advanced extracranial solid tumor	4.18e-08		1.363	ANPEP,ANXA1,ANXA2,ARG1,CD44,CD47,CLU,COL6A1,EEF1A1,FLNA,HSP90AB1,HSP90B1,HSPA1A/HSPA1B,ITGB1,ITGB3,NID2,NT5E,PRDX2,PTX3,RHOA,SLC2A1,TUBA4A,TUBB4B,VCAN	24
Cancer,Organismal Injury and Abnormalities,Respiratory Disease	Pulmonary metastasis	6.54e-07		1.363	ANPEP,ANXA1,ANXA2,CLU,HSPA1A/HSPA1B,ITGB1,ITGB3,NID2,NT5E,PRDX2,RHOA	11
Ophthalmic Disease,Organismal Injury and Abnormalities	Disease of retina	5.92e-06		1.342	ANPEP,ANXA1,APOB,CD59,CLU,COL12A1,COL3A1,F10,GAPDH,GNB1,HSP90AB1,HSP90B1,ITGA3,ITGB3,LAMC1,SLC2A1,TUBA4A,TUBB4B,VCAN	19
Cellular Development,Cellular Growth and Proliferation,Nervous System Development and Function,Tissue Development	Growth of neurites	3.09e-09		1.33	ANP32A,ARG1,BASP1,CD47,CDC42,GNAI2,HSPA8,ITGA3,ITGB1,ITGB3,MARCKS,MYH9,PDIA3,RAB11A,RAP1B,RHOA,RTN4,SET,VCAN,VCL,YWHAZ	21
Cell Morphology	Orientation of cells	2.06e-09		1.316	ACTN4,AHSG,ANPEP,ARG1,CD47,CDC42,CLTC,ENG,ITGA3,ITGB1,ITGB3,MSN,MYH9,RHOA,VCL	15
Cellular Movement	Migration of melanoma cell lines	1.35e-10		1.312	ACTN4,AHNAK,CD44,FLNA,HSPA1A/HSPA1B,ITGB1,MSN,NME1,PRDX2,RHOA,S100A8,S100A9,VCAN	13
Cell-To-Cell Signaling and Interaction,Hematological System Development and Function,Immune Cell Trafficking	Adhesion of immune cells	2.23e-12		1.298	ANXA1,CD44,CD47,CDC42,CLU,F10,FLNA,GNAI2,HSP90AB1,ITGA5,ITGB1,ITGB3,MSN,NT5E,PRDX2,RAP1B,RHOA,S100A8,S100A9,SERPINB3,TLN1,UMOD	22
Hematological System Development and Function	Hemostasis	5e-11		1.292	ANXA2,CD59,CLIC1,F10,GNAI2,HSPG2,ITGB1,ITGB3,MFGE8,PRDX2,RAP1B,RHOA,S100A9,SEMG1,SEMG2,SLC4A1,VCAN	17
Cancer,Organismal Injury and Abnormalities	Extrahepatic metastasis	6.03e-08		1.29	ANPEP,ANXA1,ANXA2,ARG1,CD44,CLU,F10,FSCN1,HSP90AB1,HSP90B1,HSPA1A/HSPA1B,ITGB1,ITGB3,NID2,NT5E,PRDX2,PTX3,RHOA,TUBA4A,TUBB4B	20
Tissue Morphology	Quantity of cells	1.27e-09		1.277	ACTN4,AMBP,ANPEP,ANXA1,APOB,APOD,ARG1,CD44,CD47,CD59,CDC42,CLIC4,CLU,DSP,EEF1D,ENG,ENO1,FABP5,FLNA,GGCT,GNAI2,HSP90B1,HSPG2,IDH2,IGFBP2,IGKC,ITGA3,ITGB1,ITGB3,LAMC1,LMNA,MFGE8,MSN,MYH9,NT5E,PFN1,PHGDH,PRDX2,PTX3,RALA,RAP1B,RHOA,S100A8,S100A9,SFN,SLC2A1,SLC4A1,TGFBI,TLN1,VCAN,VCL	51
Cellular Development,Cellular Growth and Proliferation,Hematological System Development and Function,Lymphoid Tissue Structure and Development	Proliferation of immune cells	7.52e-10		1.274	AHCY,AHNAK,ANPEP,ANXA1,ARG1,CALML3,CD44,CD47,CD59,CDC42,CLU,EHD3,GNAI2,HSP90B1,HSPA1A/HSPA1B,HSPA8,IGFBP2,IGKC,ITGA5,ITGB1,ITGB3,MSN,NT5E,PRDX2,RHOA,S100A9,SFN,SLC3A2,SLC4A1,TLN1	30
Cell-To-Cell Signaling and Interaction,Hematological System Development and Function	Binding of leukocytes	1.49e-12		1.269	ANXA1,CD44,CD47,CDC42,CLU,ENG,F10,FLNA,GNAI2,HSP90AB1,ITGA5,ITGB1,ITGB3,MSN,NT5E,PRDX2,RAP1B,RHOA,S100A8,S100A9,SERPINB3,TLN1,UMOD	23
Cell-To-Cell Signaling and Interaction,Hematological System Development and Function	Binding of lymphocytes	1.2e-08		1.236	ANXA1,CD44,CD47,ENG,GNAI2,HSP90AB1,ITGA5,ITGB1,MSN,NT5E,RAP1B,RHOA	12
Cellular Assembly and Organization	Assembly of cell junction	1.39e-07		1.213	ACTN4,CD44,CDC42,DSP,FSCN1,ITGA5,ITGB1,ITGB3,LAMC1,PFN1,RAP1B,RHOA,RTN4,TLN1,VCL,YWHAZ	16
Skeletal and Muscular System Development and Function	Contractility of muscle	7.77e-08		1.212	ANXA6,APOB,ATP2A1,CDC42,CLU,COL6A1,ENO1,ITGB3,LMNA,MYH1,SLC4A1,VCL	12
Cancer,Organismal Injury and Abnormalities	Growth of tumor	5.98e-14		1.202	ACTN4,AHCY,ANPEP,ANXA1,ANXA2,CD44,CD47,CD59,CLU,EEF1A1,ENG,ENO1,FABP5,FLNA,FLOT2,GAPDH,GGCT,HSPA1A/HSPA1B,HSPA8,HSPG2,IDH2,IGFBP2,ITGA5,ITGB1,ITGB3,LGALS7/LGALS7B,LMNA,LRG1,MFGE8,NME1,NT5E,PGK1,PHGDH,RALA,RHOA,RTN4,S100A7,S100A9,SET,SLC2A1,SLC3A2,ST13,TGFBI,TLN1,USO1,VCAN,YWHAZ	47
Cell Morphology,Cellular Assembly and Organization,Cellular Development,Cellular Function and Maintenance,Cellular Growth and Proliferation,Nervous System Development and Function,Organismal Development,Tissue Development	Neuritogenesis	1.71e-06		1.199	BASP1,CD44,CD47,CDC42,CLU,EEF1A1,FLNA,HSP90AB1,ITGA3,ITGB1,ITGB3,LAMC1,MARCKS,MSN,NME1,PDIA3,PFN1,PHGDH,RAB11A,RALA,RAP1B,RHOA,RTN4,S100A9	24
Cell-mediated Immune Response,Cell-To-Cell Signaling and Interaction,Cellular Movement,Hematological System Development and Function,Immune Cell Trafficking	Adhesion of T lymphocytes	8.95e-08		1.196	ANXA1,CD44,CD47,GNAI2,HSP90AB1,ITGA5,ITGB1,RAP1B,RHOA	9
Cell-To-Cell Signaling and Interaction,Hematological System Development and Function,Hematopoiesis	Binding of hematopoietic progenitor cells	1.09e-05		1.192	CD47,ITGB1,ITGB3,RAP1B,RHOA	5
Cellular Function and Maintenance	Engulfment of cells	7.89e-11		1.186	ACTN4,AHSG,ANPEP,ANXA1,CD44,CD47,CDC42,CLIC4,CLTC,F10,FLNA,GNAI2,HSPA8,ITGB1,MFGE8,MYH9,NME1,PFN1,PTX3,RAB11A,RALA,RHOA,S100A9,TLN1,YWHAQ	25
Cellular Development,Cellular Growth and Proliferation,Hematological System Development and Function,Lymphoid Tissue Structure and Development	Proliferation of lymphocytes	1.12e-08		1.186	AHCY,AHNAK,ANXA1,ARG1,CALML3,CD44,CD47,CD59,CDC42,EHD3,GNAI2,HSP90B1,HSPA1A/HSPA1B,HSPA8,IGFBP2,IGKC,ITGA5,ITGB1,ITGB3,MSN,NT5E,PRDX2,RHOA,SFN,SLC3A2,SLC4A1,TLN1	27
Cellular Growth and Proliferation,Lymphoid Tissue Structure and Development	Proliferation of lymphatic system cells	1.25e-08		1.186	AHCY,AHNAK,ANXA1,ARG1,CALML3,CD44,CD47,CD59,CDC42,EHD3,GNAI2,HSP90AB1,HSP90B1,HSPA1A/HSPA1B,HSPA8,IGFBP2,IGKC,ITGA5,ITGB1,ITGB3,MSN,NT5E,PRDX2,RHOA,SFN,SLC3A2,SLC4A1,TLN1	28
Infectious Diseases,Organismal Injury and Abnormalities	Infection by RNA virus	3.14e-10		1.185	AHNAK,AHSG,ANPEP,ANXA1,ANXA2,APOD,CD44,CDC42,CLTC,CLU,EEF1A1,EEF2,F10,FLNA,GAPDH,HSP90B1,HSPA1A/HSPA1B,HSPA8,ITGB1,ITGB3,ITIH3,MARCKS,NT5E,PDIA3,PFN1,PSMB6,PTX3,RAP1B,RHOA,RPL18,S100A8,S100A9,SERPINB3,SLC2A1,TUBA4A,TUBB4B,VCAN,YWHAZ	38
Cell Morphology,Cellular Assembly and Organization,Cellular Function and Maintenance	Formation of cellular protrusions	1.02e-07		1.184	ACTN4,AHNAK,ANPEP,BASP1,CD44,CD47,CDC42,CLU,EEF1A1,ENG,FLNA,FSCN1,HSP90AB1,ITGA3,ITGA5,ITGB1,ITGB3,LAMC1,MARCKS,MSN,MYH9,NME1,PDIA3,PFN1,PHGDH,PKP1,RAB11A,RALA,RAP1B,RHOA,RTN4,S100A9,VCL	33
Cardiovascular System Development and Function,Organismal Development	Vasculogenesis	3.26e-12		1.182	ANPEP,ANXA1,ANXA2,APOB,ARG1,CD44,CD47,CDC42,CLIC4,COL1A2,COL3A1,EDIL3,EHD3,ENG,FLNA,HABP2,HSPG2,IGFBP2,ITGA5,ITGB1,ITGB3,LMNA,LRG1,MFGE8,MYH9,PTX3,RAP1B,RHOA,RTN4,S100A8,S100A9,SLC2A1,TGFBI,TUBA4A,YWHAZ	35
Hematological System Development and Function,Tissue Morphology	Quantity of blood cells	4.29e-10		1.181	AMBP,ANPEP,ANXA1,APOB,ARG1,CD44,CD47,CD59,CLIC4,CLU,EEF1D,FABP5,FLNA,GGCT,GNAI2,HSP90B1,IDH2,IGKC,ITGA3,ITGB1,ITGB3,MSN,MYH9,NT5E,PHGDH,PRDX2,PTX3,RAP1B,RHOA,S100A8,S100A9,SFN,SLC2A1,SLC4A1,TGFBI,TLN1,VCAN	37
Cell Morphology	Polarity of cells	1.02e-06		1.176	ACTN4,ANXA1,CDC42,FLNA,ITGB1,RHOA,SFN	7
Cellular Assembly and Organization	Formation of cytoskeleton	9.36e-06		1.173	CD44,CD47,CDC42,FLNA,GNAI2,GNB1,ITGA3,ITGB1,ITGB3,PFN1,RHOA,RTN4,TGFBI,TPM4,TUBA4A	15
Cardiovascular Disease,Organismal Injury and Abnormalities	Atherosclerosis	1.17e-10		1.162	AHSG,APOB,CD44,CD47,CD59,CLU,F10,FABP5,GNAI2,HSPG2,ITGB3,MFGE8,PFN1,PRDX2,PTX3,RHOA,RTN4,S100A8,S100A9,SLC2A1,TUBA4A,TUBB4B,VCAN	23
Cardiovascular Disease,Organismal Injury and Abnormalities	Vaso-occlusion	1.45e-10		1.162	AHSG,APOB,CD44,CD47,CD59,CLU,DSP,F10,FABP5,GNAI2,HABP2,HSPG2,ITGB3,MFGE8,PFN1,PRDX2,PTX3,RHOA,RTN4,S100A8,S100A9,SLC2A1,TUBA4A,TUBB4B,VCAN	25
Cardiovascular Disease,Organismal Injury and Abnormalities	Occlusion of artery	4.48e-10		1.162	AHSG,APOB,CD44,CD47,CD59,CLU,DSP,F10,FABP5,GNAI2,HSPG2,ITGB3,MFGE8,PFN1,PRDX2,PTX3,RHOA,RTN4,S100A8,S100A9,SLC2A1,TUBA4A,TUBB4B,VCAN	24
Cell-To-Cell Signaling and Interaction	Binding of lymphatic system cells	3.01e-10		1.16	ANXA1,ANXA2,CD44,CD47,ENG,GNAI2,HSP90AB1,ITGA5,ITGB1,ITGB3,MSN,NT5E,RAP1B,RHOA	14
Cellular Function and Maintenance	Endocytosis	1.83e-10		1.153	ACTN4,ANXA1,ANXA6,CD44,CD47,CDC42,CLIC4,CLTC,CLU,FLNA,GNAI2,HSPA8,HSPG2,ITGB1,ITGB3,MFGE8,MYH9,NME1,PFN1,PTX3,RAB11A,RALA,RHOA,S100A9,TLN1,YWHAQ	26
Cell Death and Survival,Organismal Injury and Abnormalities	Cell death of connective tissue cells	2.47e-07		1.153	CCDC80,CD44,CDC42,CLIC4,CLU,EEF1A1,ENG,ENO1,FLNA,GNB2,ITGB1,ITGB3,LMNA,P4HB,PDIA3,RHOA,RTN4,S100A8,SERPINB3,TGM1,YWHAZ	21
Cellular Development,Cellular Growth and Proliferation,Hematological System Development and Function,Lymphoid Tissue Structure and Development	Cell proliferation of T lymphocytes	1.22e-08		1.152	AHCY,AHNAK,ANXA1,ARG1,CALML3,CD44,CD47,CD59,CDC42,EHD3,GNAI2,HSP90B1,HSPA1A/HSPA1B,HSPA8,IGFBP2,ITGB1,ITGB3,MSN,NT5E,PRDX2,RHOA,SLC3A2,SLC4A1,TLN1	24
Cardiovascular Disease,Organismal Injury and Abnormalities	Occlusion of blood vessel	1.15e-10		1.147	AHSG,APOB,CD44,CD47,CD59,CLU,DSP,F10,FABP5,GNAI2,HABP2,HSPG2,ITGB3,MFGE8,PFN1,PRDX2,PTX3,RHOA,RTN4,S100A8,S100A9,SLC2A1,TUBA4A,TUBB4B,VCAN	25
Cancer,Cell Death and Survival,Organismal Injury and Abnormalities,Tumor Morphology	Necrosis of tumor	2.27e-09		1.134	ANPEP,ANXA1,ANXA2,CD44,CD47,CD59,CHMP4B,CLU,EEF1A1,ENO1,HSP90AB1,HSPA1A/HSPA1B,IDH2,IGFBP2,MFGE8,RAN,RPLP0,RTN4,ST13,TGFBI,VCAN	21
Cancer,Organismal Injury and Abnormalities	Non-central nervous system malignant neoplasm	3.16e-12		1.124	ACTN4,AHCY,AHNAK,AHSG,ALOX12B,AMBP,ANP32A,ANPEP,ANXA1,ANXA11,ANXA2,ANXA4,ANXA6,APOB,APOD,ARG1,ATP2A1,ATP2B4,AZGP1,BASP1,CALML3,CASQ1,CAVIN1,CCDC80,CD44,CD47,CD59,CDC42,CHMP4B,CKAP4,CLIC1,CLIC4,CLTC,CLU,COL12A1,COL1A2,COL3A1,COL6A1,CSTA,DSC1,DSC3,DSP,EDIL3,EEF1A1,EEF1D,EEF2,EHD3,ENG,ENO1,F10,FABP5,FLNA,FLOT2,FSCN1,GAPDH,GGCT,GNAI2,GNB1,GNB2,HABP2,HSP90AB1,HSP90B1,HSPA1A/HSPA1B,HSPA8,HSPG2,IDH2,IGF…	151
Cell-To-Cell Signaling and Interaction,Cellular Function and Maintenance,Hematological System Development and Function	Phagocytosis of myeloid cells	8.56e-07		1.102	ANXA1,CD44,CD47,CDC42,CLIC4,GNAI2,ITGB1,MFGE8,PTX3,RAB11A,S100A9,TLN1	12
Cell-To-Cell Signaling and Interaction	Binding of prostate cancer cell lines	2.84e-09		1.098	CD44,CDC42,ITGA3,ITGA5,ITGB1,ITGB3,TLN1,VCAN	8
Cancer,Organismal Injury and Abnormalities	Genitourinary tumor	4.02e-13		1.097	ACTN4,AHCY,AHNAK,ALOX12B,AMBP,ANPEP,ANXA1,ANXA11,ANXA2,ANXA6,APOB,APOD,ATP2A1,ATP2B4,AZGP1,BASP1,CASQ1,CAVIN1,CCDC80,CD44,CD47,CDC42,CHMP4B,CKAP4,CLIC1,CLIC4,CLTC,CLU,COL12A1,COL1A2,COL3A1,COL6A1,DSC1,DSC3,DSP,EDIL3,EEF1A1,EEF1D,EEF2,EHD3,ENG,ENO1,F10,FABP5,FLNA,FLOT2,FSCN1,GAPDH,GGCT,GNAI2,GNB1,GNB2,HABP2,HSP90AB1,HSP90B1,HSPA1A/HSPA1B,HSPA8,HSPG2,IDH2,IGFBP2,IGKC,ITGA3,ITGA5,ITGB1,ITGB3,ITIH2,I…	130
Cell-To-Cell Signaling and Interaction	Response of tumor cell lines	1.53e-10		1.095	ANXA1,ATP2A1,CD44,CD47,CD59,CDC42,CLTC,ENG,GAPDH,GNAI2,HSP90B1,PFN1,PTX3,RAB11A,RALA,RHOA,TLN1	17
Cellular Development,Cellular Growth and Proliferation	Proliferation of blood cells	2.07e-09		1.069	AHCY,AHNAK,ANPEP,ANXA1,ARG1,CALML3,CD44,CD47,CD59,CDC42,CLU,EHD3,GNAI2,HSP90B1,HSPA1A/HSPA1B,HSPA8,IGFBP2,IGKC,ITGA5,ITGB1,ITGB3,MSN,MYH9,NT5E,PRDX2,RHOA,S100A9,SFN,SLC3A2,SLC4A1,TLN1	31
Cell-To-Cell Signaling and Interaction,Tissue Development	Binding of extracellular matrix	1.4e-08		1.067	CD44,COL3A1,HSPG2,ITGA5,ITGB1,ITGB3,NID2,RHOA,VCAN,VCL	10
Cell-To-Cell Signaling and Interaction	Adhesion of prostate cancer cell lines	1.65e-07		1.067	CD44,CDC42,ITGB1,ITGB3,TLN1,VCAN	6
Cellular Movement,Reproductive System Development and Function	Cell movement of gonadal cell lines	1.11e-06		1.067	CD47,CDC42,ITGA3,ITGB1,ITGB3,RHOA,RTN4	7
Cell-To-Cell Signaling and Interaction,Cellular Assembly and Organization	Cell-cell contact	6.65e-12		1.066	ACTN4,AMBP,ANXA1,APOB,CD44,CD47,CDC42,CLIC4,CLTC,CLU,COL6A1,CSTA,DSP,FSCN1,HSPG2,ITGA3,ITGA5,ITGB1,ITGB3,LAMC1,LGALS7/LGALS7B,MSN,MYH9,NME1,NT5E,PFN1,PTX3,RHOA,RTN4,SLC3A2,TLN1,UMOD,VCL,YWHAZ	34
Cellular Assembly and Organization,Cellular Function and Maintenance	Microtubule dynamics	9.82e-11		1.062	ACTN4,AHNAK,ANP32A,ANPEP,BASP1,CALML3,CD44,CD47,CDC42,CKAP4,CLU,DSP,EEF1A1,ENG,FLNA,FSCN1,GAPDH,HSP90AB1,HSPA1A/HSPA1B,ITGA3,ITGA5,ITGB1,ITGB3,LAMC1,MARCKS,MSN,MYH9,NME1,PDIA3,PFN1,PHGDH,PKP1,RAB11A,RALA,RAN,RAP1B,RHOA,RTN4,S100A9,SET,TLN1,TUBA4A,VCL	43
Cellular Movement	Cell movement of sarcoma cell lines	3.17e-07		1.047	ACTN4,AHNAK,CD44,CDC42,FLNA,ITGA5,ITGB1,LMNA,TLN1,VCAN	10
Lipid Metabolism,Molecular Transport,Small Molecule Biochemistry	Transport of sterol	3.73e-06		1.046	ANXA6,APOB,CDC42,CLU,HSPA8,MSN,RHOA,S100A8,S100A9	9
Skeletal and Muscular System Development and Function	Function of muscle	4.14e-09		1.044	ANXA6,APOB,ATP2A1,AZGP1,CD44,CD47,CDC42,CLU,COL12A1,ENO1,GNAI2,ITGA3,ITGB1,ITGB3,LMNA,MYH1,SLC4A1,VCL	18
Cancer,Organismal Injury and Abnormalities	Growth of solid tumor	4.18e-06		1.039	ANXA1,CD44,CD47,ENG,HSPG2,IDH2,ITGB1,ITGB3,LGALS7/LGALS7B,NT5E,PGK1,PHGDH,RALA,RTN4,S100A7,S100A9,SLC2A1,TGFBI,VCAN	19
Cancer,Organismal Injury and Abnormalities	Growth of malignant tumor	3.19e-06		1.039	AHCY,CD44,CD47,EEF1A1,ENG,HSPG2,IDH2,ITGB1,ITGB3,LGALS7/LGALS7B,LMNA,NT5E,RALA,RHOA,S100A7,S100A9,TGFBI,USO1	18
Cancer,Organismal Injury and Abnormalities	Metastatic solid tumor	7.01e-10		1.036	ACTN4,ANPEP,ANXA1,ANXA2,ARG1,CD44,CD47,CLU,COL6A1,EEF1A1,F10,FLNA,HSP90AB1,HSP90B1,HSPA1A/HSPA1B,IGFBP2,ITGB1,ITGB3,NID2,NT5E,PFN1,PRDX2,PTX3,RHOA,SLC2A1,TUBA4A,TUBB4B,YWHAZ	28
Cancer,Organismal Injury and Abnormalities	Advanced malignant solid tumor	7.66e-10		1.036	ACTN4,ANPEP,ANXA1,ANXA2,ARG1,CD44,CD47,CLU,COL6A1,EEF1A1,ENG,F10,FLNA,HSP90AB1,HSP90B1,HSPA1A/HSPA1B,IGFBP2,ITGB1,ITGB3,NID2,NT5E,PFN1,PRDX2,PTX3,RHOA,SLC2A1,TUBA4A,TUBB4B,VCAN,YWHAZ	30
Cellular Development,Tissue Development	Differentiation of epithelial tissue	9.85e-09		1.034	ANXA1,CD44,CDC42,CLIC4,CLU,CSTA,DSC1,DSP,FABP5,ITGB1,LMNA,LORICRIN,MYH9,RHOA,S100A8,SFN,SPRR1B,TGM1,TGM3	19
Cellular Development,Cellular Growth and Proliferation,Nervous System Development and Function,Tissue Development	Outgrowth of neurons	3.23e-09		1.028	ANP32A,ARG1,BASP1,CD47,CDC42,CLU,ITGA3,ITGB1,ITGB3,MARCKS,MYH9,PDIA3,RAB11A,RAP1B,RHOA,RTN4,SET,VCAN,YWHAZ	19
Cancer,Organismal Injury and Abnormalities,Respiratory Disease	Lung cancer	8.59e-11		1.023	ACTN4,AHCY,AHNAK,AHSG,ANP32A,ANPEP,ANXA1,ANXA2,ANXA6,APOB,APOD,BASP1,CAVIN1,CCDC80,CD44,CHMP4B,CLTC,CLU,COL12A1,COL1A2,COL3A1,COL6A1,CSTA,DSC1,DSC3,DSP,EDIL3,EEF1A1,EEF2,ENO1,F10,FLNA,GAPDH,GGCT,HSP90AB1,HSP90B1,HSPA1A/HSPA1B,HSPA8,HSPG2,IDH2,IGFBP2,ITGA3,ITGA5,ITGB1,ITGB3,ITIH2,ITIH3,KPLCE,KPRP,KRT80,LAMC1,LDHB,MASP2,MEP1A,MSN,MYH1,MYH9,NID2,NME1,NT5E,P4HB,PDIA3,PGK1,PHGDH,PIP,PKP1,PRDX2,PSMA8,P…	84
Cancer,Organismal Injury and Abnormalities,Respiratory Disease	Malignant neoplasm of respiratory system	1.44e-09		1.023	ACTN4,AHCY,AHNAK,AHSG,ALOX12B,ANP32A,ANPEP,ANXA1,ANXA2,ANXA6,APOB,APOD,BASP1,CAVIN1,CCDC80,CD44,CHMP4B,CLTC,CLU,COL12A1,COL1A2,COL3A1,COL6A1,CSTA,DSC1,DSC3,DSP,EDIL3,EEF1A1,EEF2,ENO1,F10,FABP5,FLNA,GAPDH,GGCT,HSP90AB1,HSP90B1,HSPA1A/HSPA1B,HSPA8,HSPG2,IDH2,IGFBP2,ITGA3,ITGA5,ITGB1,ITGB3,ITIH2,ITIH3,KPLCE,KPRP,KRT80,LAMC1,LDHB,MASP2,MEP1A,MSN,MYH1,MYH9,NID2,NME1,NT5E,P4HB,PDIA3,PGK1,PHGDH,PIP,PKP1…	86
Cellular Movement,Skeletal and Muscular System Development and Function	Cell movement of smooth muscle cells	1.14e-07		1.019	CD44,CD47,CDC42,CLIC4,CLU,HABP2,IGFBP2,ITGB1,ITGB3,RHOA,RTN4,VCAN	12
Cancer,Organismal Injury and Abnormalities	Malignant solid tumor	8.01e-12		1.019	ACTN4,AHCY,AHNAK,AHSG,ALOX12B,AMBP,ANP32A,ANPEP,ANXA1,ANXA11,ANXA2,ANXA4,ANXA6,APOB,APOD,ARG1,ATP2A1,ATP2B4,AZGP1,BASP1,CALML3,CASQ1,CAVIN1,CCDC80,CD44,CD47,CD59,CDC42,CHMP4B,CKAP4,CLIC1,CLIC4,CLTC,CLU,COL12A1,COL1A2,COL3A1,COL6A1,CSTA,DSC1,DSC3,DSP,EDIL3,EEF1A1,EEF1D,EEF2,EHD3,ENG,ENO1,F10,FABP5,FLNA,FLOT2,FSCN1,GAPDH,GGCT,GNAI2,GNB1,GNB2,HABP2,HSP90AB1,HSP90B1,HSPA1A/HSPA1B,HSPA8,HSPG2,IDH2,IGF…	151
Carbohydrate Metabolism	Glycolysis of cells	9.93e-06		1.017	ANXA1,ENO1,GAPDH,IDH2,ITGB3,LDHB,PFN1,PGK1,SLC2A1,TPI1,VCAN	11
Embryonic Development,Hair and Skin Development and Function,Organ Development,Organismal Development,Tissue Development	Formation of skin	8.6e-12		1.016	ANXA1,CLIC4,COL1A2,COL3A1,CSTA,DSC1,DSP,FABP5,FLOT2,ITGA3,ITGB1,LAMC1,LORICRIN,MYH9,NME1,S100A7,S100A8,SFN,SPRR1B,TGM1,TGM3,VCAN	22
Cell-To-Cell Signaling and Interaction,Cellular Function and Maintenance,Inflammatory Response	Phagocytosis of blood cells	1.44e-06		1.013	ANXA1,CD44,CD47,CDC42,CLIC4,GNAI2,ITGB1,MFGE8,PTX3,RAB11A,S100A9,TLN1	12
Molecular Transport	Quantity of metal ion	8.56e-07		1.009	ANXA2,ANXA6,ATP2A1,ATP2B4,CASQ1,CD59,GNAI2,GNB1,IGKC,LAMC1,LMNA,MYH9,PRDX2,RTN4,S100A8,S100A9,UMOD	17
Cancer,Organismal Injury and Abnormalities	Breast or colorectal cancer	7.26e-09		1	ACTN4,AHCY,AHNAK,AHSG,ALOX12B,ANPEP,ANXA1,ANXA11,ANXA2,ANXA4,APOB,APOD,ARG1,ATP2A1,CAVIN1,CCDC80,CD44,CDC42,CKAP4,CLIC1,CLTC,CLU,COL12A1,COL1A2,COL3A1,COL6A1,DSP,EDIL3,EEF1A1,EEF1D,EEF2,ENG,ENO1,F10,FABP5,FLNA,FLOT2,FSCN1,GGCT,GNAI2,GNB1,HSP90AB1,HSP90B1,HSPA8,HSPG2,IDH2,IGFBP2,ITGA3,ITGA5,ITGB1,ITGB3,ITIH2,ITIH3,KPRP,KRT13,KRT78,KRT80,LAMC1,LMNA,LORICRIN,LRG1,MARCKS,MASP2,MEP1A,MFGE8,MSN,MYH9,NA…	105
Cancer,Gastrointestinal Disease,Organismal Injury and Abnormalities	Large intestine neoplasm	7.69e-09		1	ACTN4,AHCY,AHNAK,AHSG,ALOX12B,AMBP,ANPEP,ANXA1,ANXA11,ANXA2,ANXA4,ANXA6,APOB,APOD,ARG1,ATP2A1,ATP2B4,AZGP1,BASP1,CAVIN1,CCDC80,CD44,CDC42,CHMP4B,CKAP4,CLIC1,CLIC4,CLTC,CLU,COL12A1,COL1A2,COL3A1,COL6A1,DSC1,DSC3,DSP,EDIL3,EEF1A1,EEF1D,EEF2,EHD3,ENG,ENO1,F10,FLNA,FLOT2,FSCN1,GAPDH,GGCT,GNAI2,GNB1,GNB2,HABP2,HSP90AB1,HSP90B1,HSPA8,HSPG2,IDH2,IGFBP2,ITGA3,ITGA5,ITGB1,ITGB3,ITIH2,ITIH3,JAKMIP2,KPLCE,K…	124
Cell Morphology	Polarization of leukemia cell lines	2.79e-08		1	AHSG,CD47,CDC42,CLTC,ITGB1	5
Cancer,Gastrointestinal Disease,Organismal Injury and Abnormalities	Colorectal tumor	1.16e-06		1	AHCY,AHNAK,AHSG,ANPEP,ANXA1,ANXA11,ANXA2,ANXA4,APOB,APOD,ARG1,ATP2A1,CAVIN1,CCDC80,CD44,CDC42,CKAP4,CLIC1,CLU,COL12A1,COL1A2,COL3A1,COL6A1,DSP,EDIL3,EEF1A1,ENO1,F10,FLNA,FSCN1,GGCT,GNAI2,GNB1,HSP90AB1,HSP90B1,HSPA8,HSPG2,IDH2,IGFBP2,ITGA5,ITGB1,ITIH2,ITIH3,KPRP,KRT13,KRT78,KRT80,LAMC1,LRG1,MARCKS,MASP2,MEP1A,MFGE8,MYH9,NAP1L1,NID2,NME1,P4HB,PDIA3,PGK1,PRDX2,PTX3,RHOA,RPLP2,RTN4,S100A8,S100A9,SEMG…	87
Cell-To-Cell Signaling and Interaction	Aggregation of cells	2.62e-13		0.982	CD44,CD47,CLIC1,CLU,GNAI2,ITGA5,ITGB1,ITGB3,MYH9,P4HB,PDIA3,PDIA4,PRDX2,PTX3,RAP1B,S100A8,S100A9,SERPINB3,SLC3A2,TLN1,VCAN,YWHAZ	22
Cell-To-Cell Signaling and Interaction,Hematological System Development and Function	Aggregation of blood cells	3.26e-11		0.974	CD44,CD47,CLIC1,CLU,GNAI2,ITGB1,ITGB3,P4HB,PDIA3,PDIA4,PRDX2,PTX3,RAP1B,S100A8,S100A9,SERPINB3,TLN1	17
Hematological System Development and Function,Tissue Morphology	Quantity of myeloid cells	2.09e-07		0.968	AMBP,ANXA1,APOB,ARG1,CD47,CD59,CLIC4,CLU,FABP5,FLNA,GGCT,GNAI2,HSP90B1,IDH2,ITGA3,ITGB3,MSN,NT5E,PRDX2,PTX3,S100A8,S100A9,SLC4A1	23
Hematological System Development and Function,Immune Cell Trafficking,Inflammatory Response,Tissue Development	Accumulation of leukocytes	1.91e-06		0.967	ANXA1,CD44,DSC1,EDIL3,GNAI2,ITGA5,ITGB1,NT5E,PFN1,PTX3,S100A8,S100A9,TLN1	13
Organismal Development,Tissue Development	Development of epithelial tissue	1.12e-06		0.958	ANPEP,ANXA2,ARG1,CD44,CLIC4,COL1A2,ENG,HABP2,HSPG2,ITGB1,ITGB3,LAMC1,LRG1,NME1,RHOA,S100A8,S100A9,SFN,TGM1,VCL	20
Hematological System Development and Function,Tissue Morphology	Quantity of leukocytes	5.22e-09		0.955	AMBP,ANPEP,ANXA1,APOB,ARG1,CD44,CD47,CLIC4,CLU,EEF1D,FABP5,FLNA,GNAI2,HSP90B1,IDH2,IGKC,ITGA3,ITGB1,ITGB3,MSN,MYH9,NT5E,PHGDH,PTX3,RAP1B,RHOA,S100A8,S100A9,SFN,SLC2A1,TGFBI,TLN1,VCAN	33
Molecular Transport	Transport of molecule	3.58e-09		0.95	ANP32A,ANXA1,ANXA2,ANXA6,APOB,ARG1,ATP2A1,ATP2B4,CAVIN1,CD44,CD59,CDC42,CLIC1,CLIC4,CLU,FABP5,FLNA,FLOT2,GNAI2,HSP90AB1,HSPA8,ITGA3,ITGB1,ITGB3,LMNA,MSN,MYH9,P4HB,PDIA4,RAB11A,RAN,RHOA,RTN4,S100A8,S100A9,SFN,SLC2A1,SLC3A2,SLC4A1,UMOD,USO1,YWHAB,YWHAZ	43
Cancer,Organismal Injury and Abnormalities	Neoplasia of tumor cell lines	5.76e-08		0.939	ACTN4,ANXA1,ARG1,CD44,CD59,ENO1,FABP5,FSCN1,GGCT,IGFBP2,ITGA3,ITGB1,LDHB,LMNA,MFGE8,NME1,NT5E,PRDX2,RALA,RHOA,SFN,SLC2A1,TLN1,VCAN	24
Cell-To-Cell Signaling and Interaction,Cellular Assembly and Organization	Fusion of cells	3.69e-07		0.935	AMBP,ANXA1,APOB,CD44,CD47,CLIC4,CLTC,ITGA3,MYH9,PTX3,RHOA,SLC3A2	12
Cell-To-Cell Signaling and Interaction	Interaction of bone cells	8.54e-07		0.924	COL6A1,IGFBP2,ITGA5,ITGB1,ITGB3	5
Cell-To-Cell Signaling and Interaction	Interaction of osteoblasts	4.51e-06		0.924	COL6A1,IGFBP2,ITGA5,ITGB1	4
Cellular Movement	Migration of cells	1.3e-19		0.918	ACTN4,AHCY,AHNAK,AHSG,ANPEP,ANXA1,ANXA2,APOB,APOD,ARG1,ATP2B4,CALML3,CD44,CD47,CDC42,CLIC4,CLTC,CLU,COL3A1,COL6A1,DSP,EDIL3,ENG,ENO1,F10,FABP5,FLNA,FSCN1,GAPDH,GGCT,GNAI2,GNB2,HABP2,HSP90AB1,HSP90B1,HSPA1A/HSPA1B,HSPA8,HSPG2,IDH2,IGFBP2,ITGA3,ITGA5,ITGB1,ITGB3,LAMC1,LMNA,LRG1,MARCKS,MASP2,MSN,MYH9,NME1,NT5E,PFN1,PRDX2,PTX3,RALA,RAP1B,RHOA,RTN4,S100A7,S100A8,S100A9,SERPINB3,SFN,SLC2A1,SLC3A2,TGFBI…	75
Cardiovascular System Development and Function,Organismal Development	Angiogenesis	1.33e-11		0.913	ANPEP,ANXA1,ANXA2,APOB,ARG1,ATP2B4,CD44,CD47,CDC42,CLIC4,COL1A2,COL3A1,EDIL3,EHD3,ENG,FLNA,HABP2,HSPG2,IGFBP2,ITGA5,ITGB1,ITGB3,LAMC1,LMNA,LRG1,MFGE8,MYH9,PGK1,PTX3,RAP1B,RHOA,RTN4,S100A8,S100A9,SLC2A1,TGFBI,TUBA4A,YWHAZ	38
Cardiovascular System Development and Function	Development of vasculature	9.97e-13		0.902	ACTN4,ANPEP,ANXA1,ANXA2,APOB,ARG1,ATP2B4,CD44,CD47,CDC42,CLIC4,CLU,COL1A2,COL3A1,EDIL3,EHD3,ENG,F10,FLNA,HABP2,HSPG2,IGFBP2,ITGA3,ITGA5,ITGB1,ITGB3,LAMC1,LMNA,LRG1,MFGE8,MYH9,PGK1,PTX3,RAP1B,RHOA,RTN4,S100A8,S100A9,SLC2A1,TGFBI,TUBA4A,YWHAZ	42
Inflammatory Response,Organismal Injury and Abnormalities	Inflammation of absolute anatomical region	3.46e-12		0.898	ACTN4,AHNAK,AHSG,AMBP,ANXA1,ANXA4,APOB,ARG1,AZGP1,CD44,CD47,CD59,CLU,COL1A2,COL3A1,EEF2,EHD3,ENO1,F10,GAPDH,GNAI2,GNB2,HABP2,HSP90B1,HSPA1A/HSPA1B,HSPA8,HSPG2,IGKC,ITGA5,ITGB1,ITGB3,LDHB,LRG1,MASP2,MEP1A,MFGE8,MYH9,NT5E,P4HB,PDIA3,PGK1,PIP,PRDX2,PTX3,RALA,RHOA,S100A8,S100A9,SLC2A1,TPI1,TUBA4A,TUBB4B,UMOD,YWHAZ	54
Cell-To-Cell Signaling and Interaction,Hematological System Development and Function	Interaction of phagocytes	4.85e-08		0.894	ANXA1,CD44,CD47,FLNA,ITGA5,ITGB1,ITGB3,MSN,PRDX2,RHOA,S100A8,S100A9,TLN1	13
Inflammatory Response,Organismal Injury and Abnormalities	Inflammation of organ	6.84e-16		0.89	ACTN4,AHCY,AHNAK,AMBP,ANXA1,ANXA4,APOB,ARG1,CD44,CD47,CLU,COL1A2,COL3A1,DSC1,DSC3,DSP,EEF1A1,EHD3,ENO1,F10,FABP5,FLNA,GAPDH,GNAI2,HABP2,HSP90B1,IGKC,ITGB1,ITGB3,LORICRIN,LRG1,MEP1A,MFGE8,MSN,MYH9,NT5E,P4HB,PDIA3,PHGDH,PIP,PRDX2,RHOA,S100A7,S100A8,S100A9,SERPINB3,SFN,SLC2A1,TGM3,TPI1,TUBA4A,TUBB4B,UMOD,VCL	54
Cancer,Cell Death and Survival,Organismal Injury and Abnormalities	Cell death of tumor	4.75e-10		0.885	ANPEP,ANXA1,ANXA2,CD44,CD47,CD59,CHMP4B,CLU,EEF1A1,ENO1,FSCN1,HSP90AB1,HSPA1A/HSPA1B,IDH2,IGFBP2,MFGE8,RAN,RPLP0,RTN4,ST13,TGFBI,VCAN	22
Cell-To-Cell Signaling and Interaction,Hematological System Development and Function	Binding of T lymphocytes	1.44e-07		0.883	ANXA1,CD44,CD47,GNAI2,HSP90AB1,ITGA5,ITGB1,MSN,RAP1B,RHOA	10
Cardiovascular System Development and Function,Cell-To-Cell Signaling and Interaction	Binding of endothelial cells	4.03e-11		0.878	ANXA1,ANXA2,CD44,CD47,CDC42,EDIL3,ENG,F10,ITGA3,ITGB1,ITGB3,NT5E,RAP1B,RHOA,SLC4A1,TGFBI	16
Organismal Injury and Abnormalities	Pulmonary fibrosis or aplastic anemia	9.05e-06		0.865	ANXA1,ARG1,ATP2B4,CD44,COL1A2,COL3A1,DSP,HSPA8,ITGA5,MARCKS,NT5E,PHGDH,PTX3,RPL18,S100A8,S100A9,SLC2A1	17
Protein Degradation,Protein Synthesis	Catabolism of protein	1.42e-06		0.863	AMBP,APOB,AZGP1,CLU,CSTA,FLNA,FLOT2,GAPDH,HABP2,HSP90B1,HSPA1A/HSPA1B,HSPA8,HSPG2,ITGB1,LMNA,MSN,MYH9,PFN1,PIP,RTN4,SERPINB3	21
Cancer,Organismal Injury and Abnormalities	Upper abdominal cancer	4.78e-10		0.863	ACTN4,AHNAK,AHSG,AMBP,ANP32A,ANPEP,ANXA1,ANXA11,ANXA2,APOB,APOD,ARG1,ATP2A1,ATP2B4,AZGP1,BASP1,CASQ1,CAVIN1,CCDC80,CD44,CD47,CD59,CDC42,CLIC1,CLTC,CLU,COL12A1,COL1A2,COL3A1,COL6A1,DSC3,DSP,EDIL3,EEF1A1,EEF2,EHD3,ENG,ENO1,F10,FABP5,FLNA,FLOT2,GAPDH,GGCT,GNB1,HABP2,HSP90AB1,HSP90B1,HSPA1A/HSPA1B,HSPA8,HSPG2,IDH2,IGFBP2,IGKC,ITGA3,ITGA5,ITGB1,ITGB3,ITIH2,JAKMIP2,KPLCE,KPRP,KRT13,KRT78,KRT80,LAMC1,LM…	116
Cell-To-Cell Signaling and Interaction	Immune response of myeloid cells	1.79e-07		0.855	ANPEP,ANXA1,CD44,CD47,CDC42,CLIC4,GNAI2,ITGB1,ITGB3,MFGE8,PTX3,RAB11A,S100A9,TLN1	14
Cellular Function and Maintenance,Hematological System Development and Function	Engulfment of myeloid cells	2.39e-07		0.855	ANXA1,CD44,CD47,CDC42,CLIC4,GNAI2,ITGB1,MFGE8,PTX3,RAB11A,RHOA,S100A9,TLN1	13
Cancer,Organismal Injury and Abnormalities	Abdominal cancer	3.45e-10		0.85	ACTN4,AHCY,AHNAK,AHSG,ALOX12B,AMBP,ANP32A,ANPEP,ANXA1,ANXA11,ANXA2,ANXA4,ANXA6,APOB,APOD,ARG1,ATP2A1,ATP2B4,AZGP1,BASP1,CASQ1,CAVIN1,CCDC80,CD44,CD47,CD59,CDC42,CHMP4B,CKAP4,CLIC1,CLIC4,CLTC,CLU,COL12A1,COL1A2,COL3A1,COL6A1,DSC1,DSC3,DSP,EDIL3,EEF1A1,EEF1D,EEF2,EHD3,ENG,ENO1,F10,FABP5,FLNA,FLOT2,FSCN1,GAPDH,GGCT,GNAI2,GNB1,GNB2,HABP2,HSP90AB1,HSP90B1,HSPA1A/HSPA1B,HSPA8,HSPG2,IDH2,IGFBP2,IGKC,ITG…	143
Cancer,Organismal Injury and Abnormalities	Pelvic cancer	1.19e-10		0.849	ACTN4,AHCY,AHNAK,ALOX12B,AMBP,ANPEP,ANXA1,ANXA11,ANXA2,ANXA6,APOB,APOD,ATP2A1,ATP2B4,AZGP1,BASP1,CASQ1,CAVIN1,CCDC80,CD44,CD47,CDC42,CHMP4B,CKAP4,CLIC1,CLIC4,CLTC,CLU,COL12A1,COL1A2,COL3A1,DSC1,DSC3,DSP,EDIL3,EEF1A1,EEF1D,EEF2,EHD3,ENG,ENO1,F10,FLNA,FLOT2,FSCN1,GAPDH,GGCT,GNAI2,GNB1,GNB2,HABP2,HSP90AB1,HSP90B1,HSPA1A/HSPA1B,HSPA8,HSPG2,IDH2,IGFBP2,IGKC,ITGA3,ITGA5,ITGB1,ITGB3,ITIH2,ITIH3,JAKMIP2,…	115
Cancer,Organismal Injury and Abnormalities	Genitourinary carcinoma	7.96e-08		0.849	ACTN4,AHCY,AHNAK,ALOX12B,AMBP,ANPEP,ANXA1,ANXA11,ANXA2,ANXA6,APOB,APOD,ATP2A1,ATP2B4,AZGP1,BASP1,CASQ1,CAVIN1,CCDC80,CD44,CD47,CDC42,CHMP4B,CKAP4,CLTC,CLU,COL12A1,COL1A2,COL3A1,COL6A1,DSC1,DSC3,DSP,EDIL3,EEF1A1,EEF1D,EEF2,EHD3,ENG,F10,FABP5,FLNA,FLOT2,FSCN1,GGCT,GNAI2,GNB1,GNB2,HABP2,HSP90AB1,HSP90B1,HSPA1A/HSPA1B,HSPA8,HSPG2,IDH2,IGFBP2,ITGA3,ITGA5,ITGB1,ITGB3,ITIH2,ITIH3,JAKMIP2,KPRP,KRT13,KRT7…	113
Cellular Movement	Cell movement of prostate cancer cell lines	9.82e-10		0.845	AHNAK,ANXA2,CDC42,CLU,ENG,FSCN1,HSP90B1,IDH2,ITGA3,ITGB1,ITGB3,LMNA,LRG1,TLN1	14
Cancer,Organismal Injury and Abnormalities	Abdominal neoplasm	6.49e-12		0.842	ACTN4,AHCY,AHNAK,AHSG,ALOX12B,AMBP,ANP32A,ANPEP,ANXA1,ANXA11,ANXA2,ANXA4,ANXA6,APOB,APOD,ARG1,ATP2A1,ATP2B4,AZGP1,BASP1,CASQ1,CAVIN1,CCDC80,CD44,CD47,CD59,CDC42,CHMP4B,CKAP4,CLIC1,CLIC4,CLTC,CLU,COL12A1,COL1A2,COL3A1,COL6A1,DSC1,DSC3,DSP,EDIL3,EEF1A1,EEF1D,EEF2,EHD3,ENG,ENO1,F10,FABP5,FLNA,FLOT2,FSCN1,GAPDH,GGCT,GNAI2,GNB1,GNB2,HABP2,HSP90AB1,HSP90B1,HSPA1A/HSPA1B,HSPA8,HSPG2,IDH2,IGFBP2,IGKC,ITG…	146
Cancer,Endocrine System Disorders,Organismal Injury and Abnormalities	Endocrine gland tumor	2.84e-06		0.832	ACTN4,AHCY,AHNAK,AHSG,ALOX12B,AMBP,ANPEP,ANXA11,ANXA2,ANXA6,APOB,APOD,ATP2A1,ATP2B4,AZGP1,BASP1,CASQ1,CAVIN1,CCDC80,CD44,CD47,CDC42,CKAP4,CLIC1,CLIC4,CLTC,CLU,COL12A1,COL1A2,COL3A1,COL6A1,DSC1,DSC3,DSP,EDIL3,EEF1A1,EEF2,ENG,ENO1,FABP5,FLNA,FLOT2,FSCN1,GAPDH,GGCT,GNAI2,GNB1,GNB2,HABP2,HSP90AB1,HSP90B1,HSPA1A/HSPA1B,HSPA8,HSPG2,IDH2,IGFBP2,ITGA3,ITGA5,ITGB1,ITGB3,ITIH2,ITIH3,JAKMIP2,KPLCE,KRT13,KRT…	121
Cell-To-Cell Signaling and Interaction	Adhesion of blood cells	1.47e-14		0.822	ANXA1,CD44,CD47,CDC42,CLU,F10,FLNA,GNAI2,HSP90AB1,HSPG2,ITGA5,ITGB1,ITGB3,MSN,NT5E,PRDX2,PTX3,RAP1B,RHOA,S100A8,S100A9,SERPINB3,SLC4A1,TLN1,UMOD	25
Cellular Development,Cellular Growth and Proliferation,Nervous System Development and Function,Tissue Development	Proliferation of neuronal cells	3.26e-09		0.822	ANP32A,ARG1,BASP1,CD47,CDC42,CLU,GNAI2,HSPA8,IGFBP2,ITGA3,ITGB1,ITGB3,MARCKS,MYH9,PDIA3,RAB11A,RAP1B,RHOA,RTN4,SET,VCAN,VCL,YWHAZ	23
Cancer,Organismal Injury and Abnormalities,Tumor Morphology	Invasion of tumor	1.26e-08		0.817	AHCY,ANXA2,CD44,CLU,DSP,FLNA,ITGA5,ITGB1,NME1,RHOA,S100A7,S100A8,S100A9,VCAN	14
Cell-To-Cell Signaling and Interaction	Activation of cells	1.09e-06		0.816	AHNAK,ANXA1,ANXA2,APOB,ARG1,CD44,CD47,CD59,CLIC1,CLU,F10,GNAI2,HSP90B1,HSPA1A/HSPA1B,HSPG2,IGFBP2,ITGA3,ITGA5,ITGB1,ITGB3,MFGE8,NT5E,RHOA,S100A7,S100A8,S100A9,TLN1,UMOD,VCAN	29
Cell-To-Cell Signaling and Interaction	Binding of blood cells	3.34e-14		0.815	ANXA1,CD44,CD47,CDC42,CLU,ENG,F10,FLNA,GNAI2,HSP90AB1,HSPG2,ITGA5,ITGB1,ITGB3,MSN,NT5E,PRDX2,PTX3,RAP1B,RHOA,S100A8,S100A9,SERPINB3,SLC4A1,TLN1,UMOD	26
Cardiovascular System Development and Function,Cell-To-Cell Signaling and Interaction	Adhesion of endothelial cells	1.09e-09		0.786	ANXA1,CD44,CDC42,EDIL3,ENG,F10,ITGB1,ITGB3,NT5E,RAP1B,RHOA,SLC4A1,TGFBI	13
Cancer,Organismal Injury and Abnormalities	Visceral metastasis	8.38e-09		0.783	ACTN4,ANPEP,ANXA1,ANXA2,ARG1,CD44,CLU,HSP90AB1,HSP90B1,HSPA1A/HSPA1B,IGFBP2,ITGB1,ITGB3,NID2,NT5E,PRDX2,PTX3,RHOA,TUBA4A,TUBB4B	20
Hematological System Development and Function,Tissue Development	Accumulation of blood cells	1.43e-07		0.764	ANXA1,CD44,DSC1,EDIL3,GNAI2,ITGA5,ITGB1,NT5E,P4HB,PDIA4,PFN1,PTX3,S100A8,S100A9,TLN1	15
Cell-To-Cell Signaling and Interaction	Adhesion of bone marrow cells	5.69e-08		0.762	ANXA1,ANXA2,CD44,ITGA5,ITGB1	5
Cell Morphology	Polarization of cells	8.38e-08		0.761	ACTN4,AHSG,ANPEP,ARG1,CD47,CDC42,CLTC,ENG,ITGA3,ITGB1,MSN,MYH9,RHOA	13
Free Radical Scavenging	Synthesis of reactive oxygen species	3.56e-08		0.75	ANXA1,ANXA2,ARG1,CD44,CD47,CDC42,CLIC1,CLU,EEF1A1,FLNA,HSP90AB1,IDH2,ITGA5,ITGB1,ITGB3,PRDX2,RHOA,RTN4,S100A8,SERPINB3,SLC2A1,YWHAZ	22
Cell Morphology,Cellular Assembly and Organization,Cellular Function and Maintenance	Formation of filopodia	3.82e-09		0.743	ACTN4,ANPEP,CD47,CDC42,EEF1A1,FSCN1,ITGA3,ITGB1,MARCKS,MYH9,PKP1,RALA,RHOA	13
Cell Signaling,Molecular Transport,Vitamin and Mineral Metabolism	Quantity of Ca2+	1.04e-06		0.732	ANXA2,ANXA6,ATP2A1,ATP2B4,CASQ1,CD59,GNAI2,GNB1,IGKC,LAMC1,LMNA,MYH9,PRDX2,RTN4,S100A8,S100A9	16
Cell-To-Cell Signaling and Interaction	Binding of bone marrow cells	1.09e-09		0.728	ANXA1,ANXA2,CD44,ITGA5,ITGB1,ITGB3,RAP1B	7
Cellular Movement	Migration of prostate cancer cell lines	2.14e-09		0.721	AHNAK,ANXA2,CDC42,CLU,ENG,FSCN1,HSP90B1,IDH2,ITGA3,ITGB1,ITGB3,LMNA,LRG1	13
Cellular Movement,Hematological System Development and Function,Immune Cell Trafficking,Inflammatory Response	Migration of phagocytes	9.17e-12		0.72	ANXA1,ANXA2,CD44,CD47,CDC42,ENG,F10,FLNA,HSP90B1,ITGA5,ITGB1,ITGB3,MYH9,RAP1B,RHOA,RTN4,S100A8,S100A9,TLN1,VCAN	20
Cardiovascular System Development and Function,Organ Development,Organ Morphology	Cardiac contractility	3.37e-06		0.711	ANXA6,APOB,ATP2B4,CLU,ENO1,ITGB3,LMNA,RHOA,SLC4A1,VCL	10
Cellular Movement	Transmigration of myeloid cells	9.1e-06		0.705	ANXA1,CD47,ENG,GNAI2,ITGB3,RHOA,RTN4	7
Hematological System Development and Function,Tissue Development	Accumulation of myeloid cells	1.4e-07		0.697	ANXA1,CD44,DSC1,EDIL3,GNAI2,ITGA5,ITGB1,NT5E,PFN1,PTX3,S100A8,S100A9	12
Cell-To-Cell Signaling and Interaction,Hematological System Development and Function,Inflammatory Response	Binding of professional phagocytic cells	2.17e-07		0.684	ANXA1,CD44,FLNA,ITGA5,ITGB1,ITGB3,MSN,PRDX2,RHOA,S100A8,S100A9,TLN1	12
Lipid Metabolism,Molecular Transport,Small Molecule Biochemistry	Transport of lipid	2.81e-06		0.673	ANXA6,APOB,CDC42,CLU,FABP5,HSPA8,ITGB3,MSN,RHOA,RTN4,S100A8,S100A9	12
Cancer,Organismal Injury and Abnormalities	Abdominal carcinoma	8.79e-10		0.673	ACTN4,AHCY,AHNAK,AHSG,ALOX12B,AMBP,ANP32A,ANPEP,ANXA1,ANXA11,ANXA2,ANXA4,ANXA6,APOB,APOD,ARG1,ATP2A1,ATP2B4,AZGP1,BASP1,CASQ1,CAVIN1,CCDC80,CD44,CD47,CD59,CDC42,CHMP4B,CKAP4,CLIC1,CLIC4,CLTC,CLU,COL12A1,COL1A2,COL3A1,COL6A1,DSC1,DSC3,DSP,EDIL3,EEF1A1,EEF1D,EEF2,EHD3,ENG,ENO1,F10,FABP5,FLNA,FLOT2,FSCN1,GAPDH,GGCT,GNAI2,GNB1,GNB2,HABP2,HSP90AB1,HSP90B1,HSPA1A/HSPA1B,HSPA8,HSPG2,IDH2,IGFBP2,ITGA3,IT…	140
Cell-To-Cell Signaling and Interaction,Cellular Assembly and Organization	Cell-cell adhesion	2.39e-08		0.672	AMBP,APOB,CD44,CD47,CDC42,CLIC4,COL6A1,CSTA,DSP,ITGA5,ITGB1,LGALS7/LGALS7B,MYH9,NME1,NT5E,PTX3,SLC3A2,UMOD	18
Cell-To-Cell Signaling and Interaction	Adhesion of epithelial cells	1.04e-10		0.663	CD44,CLIC4,CLU,ENG,F10,HSPG2,ITGA3,ITGA5,ITGB1,ITGB3,LAMC1,RHOA	12
Cancer,Gastrointestinal Disease,Organismal Injury and Abnormalities	Digestive system cancer	1.46e-14		0.659	ACTN4,AHCY,AHNAK,AHSG,ALOX12B,AMBP,ANP32A,ANPEP,ANXA1,ANXA11,ANXA2,ANXA4,ANXA6,APOB,APOD,ARG1,ATP2A1,ATP2B4,AZGP1,BASP1,CASQ1,CAVIN1,CCDC80,CD44,CD47,CD59,CDC42,CHMP4B,CKAP4,CLIC1,CLIC4,CLTC,CLU,COL12A1,COL1A2,COL3A1,COL6A1,CSTA,DSC1,DSC3,DSP,EDIL3,EEF1A1,EEF1D,EEF2,EHD3,ENG,ENO1,F10,FABP5,FLNA,FLOT2,FSCN1,GAPDH,GGCT,GNAI2,GNB1,GNB2,HABP2,HSP90AB1,HSP90B1,HSPA1A/HSPA1B,HSPA8,HSPG2,IDH2,IGFBP2,IGK…	144
Cell-To-Cell Signaling and Interaction,Cellular Movement	Recruitment of cells	5.73e-07		0.646	ANXA1,APOB,CD44,CD47,CLU,EDIL3,ENG,FABP5,HSPA1A/HSPA1B,ITGB1,PTX3,RAP1B,RHOA,RTN4,S100A8,VCAN	16
Cellular Function and Maintenance	Internalization by tumor cell lines	5.17e-08		0.645	ACTN4,ANXA1,ANXA6,CD44,CD47,CLTC,ITGB1,NME1,PTX3,RHOA,VCAN	11
Hematological System Development and Function,Immune Cell Trafficking,Inflammatory Response,Tissue Development	Accumulation of phagocytes	1.91e-08		0.644	ANXA1,CD44,DSC1,EDIL3,GNAI2,ITGA5,ITGB1,NT5E,PFN1,PTX3,S100A8,S100A9	12
Tissue Development	Accumulation of cells	3.83e-08		0.634	ANXA1,CD44,CLU,DSC1,EDIL3,ENG,GNAI2,ITGA5,ITGB1,NT5E,P4HB,PDIA4,PFN1,PTX3,S100A8,S100A9,TLN1	17
Hematological System Development and Function,Tissue Morphology	Quantity of mononuclear leukocytes	1.27e-06		0.602	ANPEP,ANXA1,CD44,CD47,CLU,EEF1D,FABP5,GNAI2,HSP90B1,IDH2,IGKC,ITGB1,ITGB3,MSN,MYH9,NT5E,PHGDH,RAP1B,RHOA,S100A8,S100A9,SFN,SLC2A1,TGFBI,TLN1	25
Cell Death and Survival,Cellular Function and Maintenance	Clearance of cells	1.89e-06		0.57	ANXA1,ANXA2,CD44,CD47,CLIC4,FABP5,FLNA,PTX3	8
Cell Signaling,DNA Replication, Recombination, and Repair,Nucleic Acid Metabolism,Small Molecule Biochemistry	Hydrolysis of GTP	3.65e-06		0.562	CDC42,GNAI2,GNB1,NME1,RAN,RHOA	6
Connective Tissue Development and Function,Tissue Development	Growth of connective tissue	6.5e-12		0.562	ANPEP,ANXA1,ANXA2,CCDC80,CD44,CDC42,COL1A2,COL3A1,ENG,GGCT,GNAI2,HSPA1A/HSPA1B,IDH2,ITGA5,ITGB1,ITGB3,LGALS7/LGALS7B,LMNA,LRG1,PKP1,RAP1B,RHOA,S100A8,S100A9,SFN,SLC2A1,SLC3A2,TGM1,VCAN,VCL	30
Cell Death and Survival	Cell viability of tumor cell lines	3.56e-07		0.56	ACTN4,AHNAK,ANXA2,CD44,CLU,EEF2,ENG,ENO1,FLNA,GAPDH,HSP90AB1,HSP90B1,HSPA1A/HSPA1B,HSPA8,IDH2,IGFBP2,ITGA3,ITGB1,ITGB3,LGALS7/LGALS7B,P4HB,PRDX2,PSMB6,RAB11A,RAN,RHOA,S100A8,S100A9,SFN,SLC2A1,VCAN	31
Cancer,Gastrointestinal Disease,Organismal Injury and Abnormalities	Hepato-pancreato-biliary cancer	5.22e-10		0.555	ACTN4,AHNAK,AHSG,AMBP,ANP32A,ANPEP,ANXA1,ANXA2,APOB,ARG1,ATP2A1,ATP2B4,AZGP1,CASQ1,CAVIN1,CCDC80,CD44,CD47,CD59,CDC42,CLIC1,CLTC,CLU,COL12A1,COL1A2,COL6A1,DSC1,DSC3,EDIL3,EEF1A1,EEF2,EHD3,ENG,ENO1,F10,FABP5,FLNA,GAPDH,GGCT,HABP2,HSP90AB1,HSP90B1,HSPA1A/HSPA1B,HSPA8,HSPG2,IDH2,IGFBP2,ITGA3,ITGA5,ITGB1,ITGB3,ITIH2,JAKMIP2,KPLCE,KPRP,KRT13,KRT78,KRT80,LAMC1,LMNA,LRG1,MASP2,MEP1A,MSN,MYH1,MYH9,NID2,N…	100
Cancer,Gastrointestinal Disease,Hepatic System Disease,Organismal Injury and Abnormalities	Hepatobiliary system cancer	2.15e-08		0.555	ACTN4,AHNAK,AHSG,AMBP,ANPEP,ANXA1,ANXA2,APOB,ARG1,ATP2A1,CAVIN1,CCDC80,CD44,CD47,CLIC1,CLTC,CLU,COL12A1,COL1A2,COL6A1,DSC1,DSC3,EDIL3,EEF1A1,EEF2,EHD3,ENG,ENO1,F10,FABP5,FLNA,GGCT,HABP2,HSP90AB1,HSP90B1,HSPA1A/HSPA1B,HSPA8,HSPG2,IDH2,IGFBP2,ITGA5,ITGB1,ITIH2,JAKMIP2,KPLCE,KPRP,KRT13,KRT78,KRT80,LAMC1,LMNA,LRG1,MASP2,MEP1A,MYH1,MYH9,NID2,NME1,NT5E,P4HB,PDIA3,PDIA4,PFN1,PGK1,PHGDH,PIP,PKP1,PTX3,RAL…	85
Cancer,Gastrointestinal Disease,Hepatic System Disease,Organismal Injury and Abnormalities	Liver cancer	4.48e-08		0.555	ACTN4,AHNAK,AHSG,AMBP,ANPEP,ANXA1,APOB,ARG1,CAVIN1,CCDC80,CD44,CD47,CLIC1,CLTC,CLU,COL12A1,COL1A2,COL6A1,DSC3,EDIL3,EEF1A1,EEF2,EHD3,ENG,ENO1,F10,FABP5,FLNA,GGCT,HABP2,HSP90AB1,HSP90B1,HSPA1A/HSPA1B,HSPA8,HSPG2,IDH2,IGFBP2,ITGA5,ITGB1,ITIH2,JAKMIP2,KPLCE,KPRP,KRT13,KRT78,KRT80,LAMC1,LMNA,LRG1,MASP2,MEP1A,MYH1,NID2,NME1,NT5E,P4HB,PDIA3,PDIA4,PFN1,PGK1,PHGDH,PIP,PKP1,PTX3,RALA,RAN,RAP1B,RTN4,SET,SF…	80
Organismal Injury and Abnormalities,Renal and Urological Disease	Renal lesion	4.11e-07		0.555	AHNAK,AMBP,ANPEP,ANXA2,APOD,ATP2A1,BASP1,CAVIN1,CCDC80,CD44,CLTC,CLU,COL12A1,COL6A1,EDIL3,EHD3,ENG,FABP5,FLNA,GNB1,HSP90AB1,HSP90B1,ITGA3,ITGA5,ITGB1,ITGB3,KRT80,LAMC1,LMNA,MASP2,NME1,PDIA3,PKP1,PRDX2,RALA,SLC2A1,SLC4A1,TUBA4A,TUBB4B,UMOD,VASN	41
Cancer,Organismal Injury and Abnormalities,Reproductive System Disease	Neoplasia of breast cancer cell lines	4.07e-06		0.544	ACTN4,ANXA1,CD44,FABP5,ITGA3,MFGE8,NME1,PRDX2,RHOA,SFN,TLN1	11
Cellular Movement,Embryonic Development	Cell movement of embryonic cells	9.73e-08		0.529	FSCN1,ITGA5,ITGB1,ITGB3,PFN1,RHOA,RTN4,SLC3A2,TLN1,VCAN	10
Hematological System Development and Function,Lymphoid Tissue Structure and Development,Tissue Morphology	Quantity of lymphocytes	1.88e-06		0.514	ANPEP,ANXA1,CD44,CD47,EEF1D,FABP5,GNAI2,HSP90B1,IDH2,IGKC,ITGB1,ITGB3,MSN,MYH9,NT5E,PHGDH,RAP1B,RHOA,S100A8,S100A9,SFN,SLC2A1,TGFBI,TLN1	24
Cellular Development,Tissue Development	Differentiation of epithelial cells	3.52e-08		0.503	ANXA1,CDC42,CLIC4,CLU,CSTA,DSC1,DSP,FABP5,ITGB1,LORICRIN,MYH9,RHOA,S100A8,SFN,SPRR1B,TGM1,TGM3	17
Gastrointestinal Disease,Inflammatory Disease,Inflammatory Response,Organismal Injury and Abnormalities	Colitis	4.84e-06		0.503	ANXA1,CD44,CD47,COL1A2,COL3A1,F10,GNAI2,HSP90B1,ITGB3,LRG1,MEP1A,NT5E,PIP,RHOA,S100A8,S100A9,SLC2A1	17
Cell-To-Cell Signaling and Interaction	Binding of lymphoma cell lines	2.17e-07		0.497	ANXA1,ANXA2,CD44,HSP90B1,ITGB1,ITGB3,RHOA,VCAN	8
Cell-To-Cell Signaling and Interaction,Cellular Assembly and Organization	Cell-cell adhesion of tumor cell lines	1.14e-05		0.493	CD44,CDC42,COL6A1,DSP,ITGB1,NME1	6
Cellular Growth and Proliferation,Connective Tissue Development and Function,Tissue Development	Proliferation of connective tissue cells	3.53e-11		0.487	ANXA2,CCDC80,CD44,CDC42,COL1A2,COL3A1,ENG,GGCT,GNAI2,HSPA1A/HSPA1B,IDH2,ITGA5,ITGB1,ITGB3,LGALS7/LGALS7B,LMNA,LRG1,PKP1,RAP1B,RHOA,S100A8,S100A9,SFN,SLC2A1,SLC3A2,TGM1,VCAN,VCL	28
Organismal Injury and Abnormalities	Benign lesion	1.59e-11		0.479	AHNAK,ANXA1,ANXA2,APOD,ARG1,ATP2A1,CCDC80,CD44,CLU,COL12A1,COL1A2,COL3A1,COL6A1,CSTA,DSC1,DSC3,ENG,FABP5,FLNA,GNAI2,HSP90AB1,IDH2,ITGB1,KPRP,KRT13,MSN,MYH1,MYH9,MYL6,PRDX2,RAB11A,S100A8,S100A9,SLC2A1,TGFBI,TGM3,TUBA4A,TUBB4B,VCAN,YWHAZ	40
Gastrointestinal Disease,Organismal Injury and Abnormalities	Abnormality of large intestine	5.41e-06		0.479	ANXA1,CD44,CD47,COL1A2,COL3A1,F10,GNAI2,HSP90B1,ITGA3,ITGB3,LRG1,MEP1A,NT5E,PIP,RHOA,S100A8,S100A9,SLC2A1	18
Cancer,Cellular Movement,Organismal Injury and Abnormalities,Tumor Morphology	Invasion of tumor cells	2.3e-06		0.469	AHCY,CD44,CLU,FLNA,ITGB1,RHOA,S100A7,S100A8,S100A9,VCAN	10
Hematological System Development and Function,Immune Cell Trafficking,Inflammatory Response,Tissue Development	Accumulation of neutrophils	1.05e-09		0.456	ANXA1,CD44,DSC1,EDIL3,GNAI2,ITGA5,ITGB1,PTX3,S100A8,S100A9	10
Carbohydrate Metabolism	Synthesis of carbohydrate	6.65e-06		0.454	ANXA1,CALML3,CDC42,CLTC,CLU,EEF1A1,FABP5,GAPDH,GNB1,ITGB1,PGK1,PRDX2,RALA,RHOA,SFN,SLC2A1,TPI1	17
Cancer,Organismal Injury and Abnormalities	Neoplasia of cells	4.2e-11		0.451	ACTN4,AHNAK,ALOX12B,ANP32A,ANPEP,ANXA1,ANXA11,ANXA2,ANXA4,ANXA6,APOB,APOD,ARG1,ATP2A1,ATP2B4,BASP1,CAVIN1,CD44,CD47,CD59,CDC42,CKAP4,CLTC,CLU,COL12A1,COL1A2,COL3A1,COL6A1,CSTA,DSC1,DSC3,DSP,EDIL3,EEF1A1,EEF1D,EEF2,ENG,ENO1,F10,FABP5,FLNA,FSCN1,GAPDH,GGCT,GNAI2,GNB1,HSP90AB1,HSP90B1,HSPA1A/HSPA1B,HSPA8,HSPG2,IDH2,IGFBP2,IGKC,ITGA3,ITGA5,ITGB1,ITGB3,JAKMIP2,KRT13,KRT80,LAMC1,LDHB,LGALS7/LGALS7B,LMN…	104
Cancer,Organismal Injury and Abnormalities	Extracranial solid tumor	4.68e-12		0.444	ACTN4,AHCY,AHNAK,AHSG,ALOX12B,AMBP,ANP32A,ANPEP,ANXA1,ANXA11,ANXA2,ANXA4,ANXA6,APOB,APOD,ARG1,ATP2A1,ATP2B4,AZGP1,BASP1,CALML3,CASQ1,CAVIN1,CCDC80,CD44,CD47,CD59,CDC42,CHMP4B,CKAP4,CLIC1,CLIC4,CLTC,CLU,COL12A1,COL1A2,COL3A1,COL6A1,CSTA,DSC1,DSC3,DSP,EDIL3,EEF1A1,EEF1D,EEF2,EHD3,ENG,ENO1,F10,FABP5,FLNA,FLOT2,FSCN1,GAPDH,GGCT,GNAI2,GNB1,GNB2,HABP2,HSP90AB1,HSP90B1,HSPA1A/HSPA1B,HSPA8,HSPG2,IDH2,IGF…	151
Cellular Movement	Migration of sarcoma cell lines	8.06e-06		0.44	ACTN4,AHNAK,CD44,CDC42,FLNA,ITGB1,LMNA,VCAN	8
Cellular Movement	Migration of myeloid cells	3.62e-11		0.423	ANXA1,CD44,CD47,CDC42,ENG,F10,GNAI2,ITGB1,ITGB3,MYH9,RAP1B,RHOA,RTN4,S100A8,S100A9,TLN1	16
Cardiovascular Disease,Organismal Injury and Abnormalities	Aortic atherosclerosis	3.84e-07		0.398	APOB,CD44,CD47,CD59,CLU,GNAI2,ITGB3	7
Cardiovascular Disease,Organismal Injury and Abnormalities	Aortic occlusive disease	3.57e-06		0.398	APOB,CD44,CD47,CD59,CLU,DSP,F10,GNAI2,ITGB3	9
Cell-To-Cell Signaling and Interaction	Binding of hepatoma cell lines	3.15e-06		0.392	CD44,ITGB1,NME1,RHOA,SERPINB3	5
Cardiovascular Disease,Neurological Disease,Organismal Injury and Abnormalities	Cerebrovascular dysfunction	1.55e-06		0.391	APOB,CD47,CKAP4,CLU,ENG,F10,FLNA,ITGB3,RHOA,RTN4,S100A9,SLC2A1,TUBA4A,TUBB4B,VCAN	15
Cell-To-Cell Signaling and Interaction	Binding of epithelial cells	2.81e-11		0.386	CD44,CLIC4,CLU,ENG,F10,HSPG2,ITGA3,ITGA5,ITGB1,ITGB3,LAMC1,MFGE8,RHOA	13
Molecular Transport,Protein Trafficking	Internalization of protein	7.48e-06		0.372	CLTC,FLNA,HSP90AB1,HSPA8,HSPG2,LMNA,RAN,RHOA,YWHAZ	9
Lipid Metabolism,Molecular Transport,Small Molecule Biochemistry	Concentration of lipid	1.15e-05		0.367	AHSG,ALOX12B,ANXA6,APOB,APOD,AZGP1,CCDC80,CD59,CLU,EDIL3,EEF1A1,ENG,ENO1,FABP5,FLOT2,IGFBP2,ITGB3,LDHB,LMNA,PHGDH,RHOA,S100A8,S100A9,SLC2A1,SLC3A2	25
Cancer,Organismal Injury and Abnormalities	Extrapancreatic malignant tumor	4.44e-11		0.347	ACTN4,AHCY,AHNAK,AHSG,ALOX12B,AMBP,ANP32A,ANPEP,ANXA1,ANXA11,ANXA2,ANXA4,ANXA6,APOB,APOD,ARG1,ATP2A1,ATP2B4,AZGP1,BASP1,CASQ1,CAVIN1,CCDC80,CD44,CD47,CD59,CDC42,CHMP4B,CKAP4,CLIC1,CLIC4,CLTC,CLU,COL12A1,COL1A2,COL3A1,COL6A1,CSTA,DSC1,DSC3,DSP,EDIL3,EEF1A1,EEF1D,EEF2,EHD3,ENG,ENO1,F10,FABP5,FLNA,FLOT2,FSCN1,GAPDH,GGCT,GNAI2,GNB1,GNB2,HABP2,HSP90AB1,HSP90B1,HSPA1A/HSPA1B,HSPA8,HSPG2,IDH2,IGFBP2,IGK…	148
Inflammatory Response,Organismal Injury and Abnormalities	Inflammation of body cavity	1.46e-09		0.347	ACTN4,AHNAK,AMBP,ANXA1,ANXA4,APOB,ARG1,CD44,CD47,CLU,COL1A2,COL3A1,ENO1,F10,GAPDH,GNAI2,HABP2,HSP90B1,ITGB3,LRG1,MEP1A,MFGE8,MYH9,NT5E,P4HB,PDIA3,PIP,PRDX2,RHOA,S100A8,S100A9,SLC2A1,TPI1,TUBA4A,TUBB4B,UMOD	36
Cell-To-Cell Signaling and Interaction,Hematological System Development and Function,Immune Cell Trafficking,Inflammatory Response	Activation of leukocytes	1.54e-06		0.33	AHNAK,ANXA1,ANXA2,ARG1,CD44,CD47,CD59,CLU,F10,HSP90B1,HSPA1A/HSPA1B,IGFBP2,ITGA3,ITGA5,ITGB1,NT5E,RHOA,S100A7,S100A8,S100A9,TLN1,UMOD,VCAN	23
Organismal Development	Growth of vessel	9.51e-06		0.33	ARG1,CD47,HABP2,IGFBP2,ITGA5,ITGB1,ITGB3,LMNA,RHOA,RTN4,S100A9,SLC2A1	12
Cardiovascular System Development and Function,Cellular Development,Cellular Function and Maintenance,Cellular Growth and Proliferation,Organismal Development,Tissue Development	Endothelial cell development	6.57e-06		0.329	ANPEP,ANXA2,ARG1,CD44,CLIC4,COL1A2,ENG,HABP2,HSPG2,ITGB1,ITGB3,LRG1,RHOA,S100A8,S100A9	15
Organismal Injury and Abnormalities	Calcinosis	1.46e-16		0.328	AHNAK,AHSG,ANP32A,ANPEP,ANXA2,APOB,APOD,CLU,COL12A1,EDIL3,F10,HSP90AB1,ITGB3,ITIH2,LMNA,NT5E,PFN1,RPLP2,SET,SLC4A1,TPM4,UMOD,VCAN,YWHAZ	24
Cellular Movement	Invasion of prostate cancer cell lines	1.68e-07		0.324	AHNAK,CD44,ENG,FABP5,FSCN1,IDH2,ITGA3,LMNA,LRG1,RHOA,YWHAQ	11
Cell-To-Cell Signaling and Interaction	Response of myeloid leukocytes	7.68e-07		0.319	ANPEP,ANXA1,CD44,CD47,ITGB1,ITGB3,PTX3,RAB11A,S100A9	9
Cancer,Organismal Injury and Abnormalities	Carcinoma	4.42e-12		0.31	ACTN4,AHCY,AHNAK,AHSG,ALOX12B,AMBP,ANP32A,ANPEP,ANXA1,ANXA11,ANXA2,ANXA4,ANXA6,APOB,APOD,ARG1,ATP2A1,ATP2B4,AZGP1,BASP1,CASQ1,CAVIN1,CCDC80,CD44,CD47,CD59,CDC42,CHMP4B,CKAP4,CLIC1,CLIC4,CLTC,CLU,COL12A1,COL1A2,COL3A1,COL6A1,CSTA,DSC1,DSC3,DSP,EDIL3,EEF1A1,EEF1D,EEF2,EHD3,ENG,ENO1,F10,FABP5,FLNA,FLOT2,FSCN1,GAPDH,GGCT,GNAI2,GNB1,GNB2,HABP2,HSP90AB1,HSP90B1,HSPA1A/HSPA1B,HSPA8,HSPG2,IDH2,IGFBP2,IGK…	149
Cell Cycle,Cellular Movement	Cytokinesis	3.49e-06		0.3	ACTN4,CDC42,GNAI2,ITGB1,LMNA,MSN,NME1,PFN1,RAB11A,RHOA	10
Cancer,Organismal Injury and Abnormalities	Melanoma	4.43e-08		0.284	ACTN4,AHCY,AHNAK,ALOX12B,AMBP,ANPEP,ANXA1,ANXA2,ANXA4,APOB,APOD,ARG1,ATP2A1,AZGP1,BASP1,CALML3,CASQ1,CAVIN1,CCDC80,CD44,CD47,CKAP4,CLTC,CLU,COL12A1,COL1A2,COL3A1,COL6A1,CSTA,DSC1,DSC3,DSP,EDIL3,EEF1A1,EEF1D,EEF2,EHD3,ENG,F10,FABP5,FLNA,FLOT2,FSCN1,GAPDH,GGCT,GNAI2,GNB1,GNB2,HABP2,HSP90AB1,HSP90B1,HSPA1A/HSPA1B,HSPA8,HSPG2,IDH2,IGFBP2,ITGA3,ITGA5,ITGB1,ITGB3,ITIH2,ITIH3,JAKMIP2,KPRP,KRT13,KRT78,KR…	115
Cellular Development,Embryonic Development,Hair and Skin Development and Function,Organ Development,Organismal Development,Tissue Development	Differentiation of keratinocytes	5.83e-11		0.277	ANXA1,CLIC4,CSTA,DSC1,DSP,FABP5,ITGB1,LORICRIN,MYH9,S100A8,SFN,SPRR1B,TGM1,TGM3	14
Cell-To-Cell Signaling and Interaction,Cellular Assembly and Organization	Quantity of focal adhesions	8.45e-06		0.277	FLNA,FSCN1,ITGB1,MYH9,RHOA,TLN1	6
Inflammatory Response	Inflammatory response	4.09e-07		0.263	AHSG,ANXA1,ANXA2,ARG1,CD44,CD47,CDC42,CLU,ENG,GNAI2,GNB2,HSPG2,ITGA5,ITGB1,ITGB3,MFGE8,NT5E,PFN1,PTX3,RHOA,S100A7,S100A8,S100A9,TUBA4A,TUBB4B,UMOD	26
Cancer,Organismal Injury and Abnormalities	Development of carcinoma	1.1e-09		0.256	ACTN4,AHCY,AHNAK,AHSG,ALOX12B,AMBP,ANP32A,ANPEP,ANXA1,ANXA11,ANXA2,ANXA4,APOB,APOD,ATP2A1,AZGP1,BASP1,CASQ1,CAVIN1,CCDC80,CD44,CD47,CDC42,CHMP4B,CKAP4,CLTC,CLU,COL12A1,COL1A2,COL3A1,COL6A1,CSTA,DSC1,DSC3,DSP,EDIL3,EEF1A1,EEF1D,EEF2,EHD3,ENG,ENO1,F10,FABP5,FLNA,FLOT2,FSCN1,GAPDH,GGCT,GNAI2,GNB1,GNB2,HABP2,HSP90AB1,HSP90B1,HSPA1A/HSPA1B,HSPA8,HSPG2,IDH2,IGFBP2,ITGA3,ITGA5,ITGB1,ITGB3,ITIH2,ITIH3,JA…	123
Cancer,Cell-To-Cell Signaling and Interaction,Organismal Injury and Abnormalities	Binding of tumor cells	3.03e-07		0.234	CD44,CD47,ITGA3,ITGB1,ITGB3,PDIA3	6
Organismal Injury and Abnormalities,Respiratory Disease	Lung lesion	4.06e-12		0.226	ACTN4,AHCY,AHNAK,AHSG,AMBP,ANP32A,ANPEP,ANXA1,ANXA2,ANXA6,APOB,APOD,ARG1,ATP2B4,BASP1,CAVIN1,CCDC80,CD44,CHMP4B,CLTC,CLU,COL12A1,COL1A2,COL3A1,COL6A1,CSTA,DSC1,DSC3,DSP,EDIL3,EEF1A1,EEF2,ENO1,F10,FLNA,GAPDH,GGCT,HABP2,HSP90AB1,HSP90B1,HSPA1A/HSPA1B,HSPA8,HSPG2,IDH2,IGFBP2,ITGA3,ITGA5,ITGB1,ITGB3,ITIH2,ITIH3,KPLCE,KPRP,KRT80,LAMC1,LDHB,MARCKS,MASP2,MEP1A,MSN,MYH1,MYH9,NID2,NME1,NT5E,P4HB,PDIA3,PGK…	91
Cell-To-Cell Signaling and Interaction,Cellular Movement,Hematological System Development and Function,Immune Cell Trafficking	Recruitment of leukocytes	4.24e-06		0.221	ANXA1,APOB,CD44,CD47,CLU,EDIL3,FABP5,HSPA1A/HSPA1B,PTX3,RAP1B,RHOA,RTN4,S100A8,VCAN	14
Cell-To-Cell Signaling and Interaction,Cellular Function and Maintenance,Hematological System Development and Function,Inflammatory Response	Phagocytosis by macrophages	4.81e-06		0.221	ANXA1,CD44,CD47,CLIC4,ITGB1,MFGE8,PTX3,RAB11A,S100A9	9
Cancer,Cell-To-Cell Signaling and Interaction,Organismal Injury and Abnormalities	Binding of cancer cells	3.15e-06		0.219	CD44,ITGA3,ITGB1,ITGB3,PDIA3	5
Cellular Movement	Cell movement of myeloid cells	7.56e-12		0.202	ANXA1,ANXA2,ARG1,CD44,CD47,CDC42,EDIL3,ENG,F10,FLNA,GNAI2,GNB2,ITGB1,ITGB3,MASP2,MYH9,NT5E,PFN1,PTX3,RAP1B,RHOA,RTN4,S100A7,S100A8,S100A9,SERPINB3,TLN1,UMOD,VCAN	29
Cellular Movement	Cell movement of epithelial cells	2.33e-08		0.195	ACTN4,AHSG,ANXA2,CDC42,ENG,ITGA3,ITGA5,ITGB1,ITGB3,LRG1,RHOA,SLC2A1	12
Cell-To-Cell Signaling and Interaction,Cellular Compromise,Tumor Morphology	Adhesion of tumor cells	2.18e-08		0.186	AHSG,CD44,CD47,ITGA5,ITGB1,S100A7,TGFBI	7
Cancer,Gastrointestinal Disease,Organismal Injury and Abnormalities	Gastrointestinal tumor	1.67e-12		0.179	ACTN4,AHCY,AHNAK,AHSG,ALOX12B,AMBP,ANPEP,ANXA1,ANXA11,ANXA2,ANXA4,ANXA6,APOB,APOD,ARG1,ATP2A1,ATP2B4,AZGP1,BASP1,CAVIN1,CCDC80,CD44,CD47,CD59,CDC42,CHMP4B,CKAP4,CLIC1,CLIC4,CLTC,CLU,COL12A1,COL1A2,COL3A1,COL6A1,CSTA,DSC1,DSC3,DSP,EDIL3,EEF1A1,EEF1D,EEF2,EHD3,ENG,ENO1,F10,FABP5,FLNA,FLOT2,FSCN1,GAPDH,GGCT,GNAI2,GNB1,GNB2,HABP2,HSP90AB1,HSP90B1,HSPA8,HSPG2,IDH2,IGFBP2,IGKC,ITGA3,ITGA5,ITGB1,ITGB3,I…	136
Cellular Development,Cellular Growth and Proliferation,Connective Tissue Development and Function,Tissue Development	Cell proliferation of fibroblasts	6.15e-07		0.171	ANXA2,CCDC80,CD44,COL3A1,ENG,GGCT,IDH2,ITGA5,ITGB1,ITGB3,LMNA,RAP1B,RHOA,S100A9,VCAN,VCL	16
Cellular Function and Maintenance	Engulfment of phagocytes	1.44e-06		0.169	ANXA1,CD44,CD47,CDC42,CLIC4,ITGB1,MFGE8,PTX3,RAB11A,RHOA,S100A9	11
Organismal Injury and Abnormalities	Non-malignant disorder	8.11e-13		0.168	AHNAK,AHSG,ANXA1,ANXA2,ANXA4,APOB,APOD,ARG1,ATP2A1,CCDC80,CD44,CHMP4B,CLU,COL12A1,COL1A2,COL3A1,COL6A1,CSTA,EEF1D,ENG,F10,FABP5,FLNA,GNAI2,H2AC20,HSP90AB1,HSP90B1,HSPA1A/HSPA1B,HSPA8,HSPG2,IDH2,ITGA5,ITGB1,ITGB3,KPRP,KRT13,LORICRIN,MARCKS,MFGE8,MSN,MYH1,MYH9,MYL6,PDIA4,PRDX2,RAB11A,RAP1B,RHOA,S100A8,S100A9,SLC2A1,TGFBI,TGM3,TUBA4A,TUBB4B,VCAN,YWHAZ	57
Cancer,Organismal Injury and Abnormalities	Nonhematologic malignant neoplasm	3.54e-12		0.164	ACTN4,AHCY,AHNAK,AHSG,ALOX12B,AMBP,ANP32A,ANPEP,ANXA1,ANXA11,ANXA2,ANXA4,ANXA6,APOB,APOD,ARG1,ATP2A1,ATP2B4,AZGP1,BASP1,CALML3,CASQ1,CAVIN1,CCDC80,CD44,CD47,CD59,CDC42,CHMP4B,CKAP4,CLIC1,CLIC4,CLTC,CLU,COL12A1,COL1A2,COL3A1,COL6A1,CSTA,DSC1,DSC3,DSP,EDIL3,EEF1A1,EEF1D,EEF2,EHD3,ENG,ENO1,F10,FABP5,FLNA,FLOT2,FSCN1,GAPDH,GGCT,GNAI2,GNB1,GNB2,HABP2,HSP90AB1,HSP90B1,HSPA1A/HSPA1B,HSPA8,HSPG2,IDH2,IGF…	150
Cellular Movement,Hematological System Development and Function,Immune Cell Trafficking,Inflammatory Response	Cell movement of phagocytes	3.11e-13		0.155	ANXA1,ANXA2,ARG1,CD44,CD47,CDC42,EDIL3,ENG,F10,FLNA,GNAI2,GNB2,HSP90B1,ITGA5,ITGB1,ITGB3,MASP2,MYH9,NT5E,PFN1,PTX3,RAP1B,RHOA,RTN4,S100A7,S100A8,S100A9,SERPINB3,TLN1,UMOD,VCAN	31
Cardiovascular Disease,Organismal Injury and Abnormalities	Infarction	2.76e-08		0.152	ANXA1,APOB,APOD,CD44,CD47,CLU,COL3A1,F10,GNAI2,HABP2,IDH2,ITGB3,MASP2,NT5E,PTX3,RTN4,SLC2A1,TUBA4A,TUBB4B	19
Cardiovascular Disease,Neurological Disease,Organismal Injury and Abnormalities,Skeletal and Muscular Disorders	Myocardial infarction	1.79e-07		0.152	APOD,CD44,CD47,CLU,COL3A1,F10,IDH2,ITGB3,MASP2,NT5E,PTX3,SLC2A1,TUBA4A,TUBB4B	14
Free Radical Scavenging	Production of reactive oxygen species	3.61e-06		0.148	ANXA1,ANXA2,ARG1,CD44,CDC42,FLNA,HSP90AB1,IDH2,ITGA5,ITGB3,PRDX2,RHOA,RTN4,S100A8,SLC2A1,YWHAZ	16
Cell-To-Cell Signaling and Interaction,Cellular Movement,Hematological System Development and Function,Immune Cell Trafficking,Inflammatory Response	Recruitment of phagocytes	1.29e-06		0.145	ANXA1,APOB,CD44,CD47,CLU,EDIL3,HSPA1A/HSPA1B,PTX3,RAP1B,RHOA,RTN4,S100A8,VCAN	13
Cancer,Organismal Injury and Abnormalities,Reproductive System Disease	Mammary tumor	7.36e-14		0.14	ACTN4,AHCY,AHNAK,ALOX12B,ANPEP,ANXA1,ANXA11,APOB,APOD,ATP2A1,CAVIN1,CCDC80,CD44,CDC42,CKAP4,CLTC,CLU,COL12A1,COL1A2,COL6A1,DSP,EEF1D,EEF2,ENG,ENO1,F10,FABP5,FLNA,FLOT2,FSCN1,GGCT,HSP90AB1,HSP90B1,HSPG2,IDH2,IGFBP2,ITGA3,ITGA5,ITGB1,ITGB3,ITIH3,KPRP,KRT13,KRT78,LAMC1,LMNA,LORICRIN,MSN,MYH9,NID2,NME1,NT5E,P4HB,PDIA3,PFN1,PGK1,PIP,RAP1B,RHOA,RPLP0,RTN4,S100A7,S100A8,S100A9,SEMG2,SLC2A1,TGFBI,TGM3,TL…	77
Cell-To-Cell Signaling and Interaction	Binding of leukemia cell lines	2.85e-08		0.139	ANXA2,CD44,CD47,ENG,F10,FLNA,ITGA3,ITGA5,ITGB1,ITGB3,RHOA	11
Cellular Function and Maintenance	Engulfment of antigen presenting cells	3.86e-07		0.122	ANXA1,CD44,CD47,CDC42,CLIC4,ITGB1,MFGE8,PTX3,RAB11A,RHOA,S100A9	11
Protein Synthesis	Metabolism of protein	1.95e-06		0.112	AMBP,ANXA1,APOB,AZGP1,CLU,CSTA,EEF1A1,EEF2,FLNA,FLOT2,GAPDH,HABP2,HSP90B1,HSPA1A/HSPA1B,HSPA8,HSPG2,IGFBP2,ITGB1,LMNA,MSN,MYH9,PFN1,PHGDH,PIP,RTN4,S100A9,SERPINB3,TGM1	28
Cell-To-Cell Signaling and Interaction,Hematological System Development and Function	Activation of blood cells	2.96e-08		0.091	AHNAK,ANXA1,ANXA2,ARG1,CD44,CD47,CD59,CLIC1,CLU,F10,GNAI2,HSP90B1,HSPA1A/HSPA1B,HSPG2,IGFBP2,ITGA3,ITGA5,ITGB1,ITGB3,NT5E,RHOA,S100A7,S100A8,S100A9,TLN1,UMOD,VCAN	27
Cellular Movement,Hair and Skin Development and Function	Cell movement of keratinocytes	1.17e-06		0.082	ACTN4,AHSG,ITGA3,ITGA5,ITGB1,LRG1,RHOA,SLC2A1	8
Lymphoid Tissue Structure and Development,Tissue Morphology	Quantity of lymphatic system cells	5.4e-07		0.076	ANPEP,ANXA1,CD44,CD47,EEF1D,FABP5,FLNA,GNAI2,HSP90B1,IDH2,IGKC,ITGB1,ITGB3,MSN,MYH9,NT5E,PHGDH,PTX3,RAP1B,RHOA,S100A8,S100A9,SFN,SLC2A1,TGFBI,TLN1	26
Cancer,Gastrointestinal Disease,Organismal Injury and Abnormalities	Intestinal tumor	2.99e-09		0.063	ACTN4,AHCY,AHNAK,AHSG,ALOX12B,AMBP,ANPEP,ANXA1,ANXA11,ANXA2,ANXA4,ANXA6,APOB,APOD,ARG1,ATP2A1,ATP2B4,AZGP1,BASP1,CAVIN1,CCDC80,CD44,CDC42,CHMP4B,CKAP4,CLIC1,CLIC4,CLTC,CLU,COL12A1,COL1A2,COL3A1,COL6A1,DSC1,DSC3,DSP,EDIL3,EEF1A1,EEF1D,EEF2,EHD3,ENG,ENO1,F10,FLNA,FLOT2,FSCN1,GAPDH,GGCT,GNAI2,GNB1,GNB2,HABP2,HSP90AB1,HSP90B1,HSPA8,HSPG2,IDH2,IGFBP2,ITGA3,ITGA5,ITGB1,ITGB3,ITIH2,ITIH3,JAKMIP2,KPLCE,K…	125
Cardiovascular System Development and Function,Organismal Development	Growth of blood vessel	6.25e-06		0.05	ARG1,CD47,HABP2,IGFBP2,ITGA5,ITGB1,ITGB3,LMNA,RHOA,RTN4,SLC2A1	11
Cancer,Organismal Injury and Abnormalities	Intraabdominal organ tumor	1.72e-10		0.043	ACTN4,AHCY,AHNAK,AHSG,ALOX12B,AMBP,ANP32A,ANPEP,ANXA1,ANXA11,ANXA2,ANXA4,ANXA6,APOB,APOD,ARG1,ATP2A1,ATP2B4,AZGP1,BASP1,CASQ1,CAVIN1,CCDC80,CD44,CD47,CD59,CDC42,CHMP4B,CKAP4,CLIC1,CLIC4,CLTC,CLU,COL12A1,COL1A2,COL3A1,COL6A1,DSC1,DSC3,DSP,EDIL3,EEF1A1,EEF1D,EEF2,EHD3,ENG,ENO1,F10,FABP5,FLNA,FLOT2,FSCN1,GAPDH,GGCT,GNAI2,GNB1,GNB2,HABP2,HSP90AB1,HSP90B1,HSPA1A/HSPA1B,HSPA8,HSPG2,IDH2,IGFBP2,IGKC,ITG…	143
Cell Morphology,Cellular Movement,Hair and Skin Development and Function	Cell spreading of keratinocytes	3.22e-07		0.03	ITGA3,ITGA5,ITGB1,RHOA	4
Cell-To-Cell Signaling and Interaction	Adhesion of leukemia cell lines	1.58e-06		0.013	CD44,CD47,ENG,F10,FLNA,ITGA3,ITGB1,RHOA	8
Cancer,Cellular Development,Cellular Growth and Proliferation,Organismal Injury and Abnormalities,Tumor Morphology	Proliferation of tumor cells	3.87e-08		0	ACTN4,AHCY,ANXA1,ANXA2,CD44,CD47,EEF1A1,HSPA1A/HSPA1B,HSPG2,IGFBP2,ITGB1,LGALS7/LGALS7B,RHOA,S100A7,S100A9,SLC3A2,ST13,TGFBI,USO1,VCAN	20
Cardiovascular Disease,Organismal Injury and Abnormalities	Peripheral vascular disease	8.54e-09		0	AHSG,ANXA2,APOB,CD47,CKAP4,CLU,COL1A2,COL6A1,ENG,F10,FLNA,HSPA1A/HSPA1B,ITGB3,MARCKS,RHOA,RTN4,S100A8,S100A9,SLC2A1,TUBA4A,TUBB4B,VCAN	22
Cancer,Gastrointestinal Disease,Organismal Injury and Abnormalities	Hepatobiliary neoplasm	6.04e-09		0	ACTN4,AHNAK,AHSG,ALOX12B,AMBP,ANPEP,ANXA1,ANXA2,APOB,ARG1,ATP2A1,CAVIN1,CCDC80,CD44,CD47,CDC42,CLIC1,CLTC,CLU,COL12A1,COL1A2,COL6A1,DSC1,DSC3,EDIL3,EEF1A1,EEF2,EHD3,ENG,ENO1,F10,FABP5,FLNA,GGCT,HABP2,HSP90AB1,HSP90B1,HSPA1A/HSPA1B,HSPA8,HSPG2,IDH2,IGFBP2,ITGA5,ITGB1,ITIH2,JAKMIP2,KPLCE,KPRP,KRT13,KRT78,KRT80,LAMC1,LMNA,LRG1,MASP2,MEP1A,MSN,MYH1,MYH9,NID2,NME1,NT5E,P4HB,PDIA3,PDIA4,PFN1,PGK1,PHGDH…	93
Cancer,Gastrointestinal Disease,Hepatic System Disease,Organismal Injury and Abnormalities	Liver tumor	1.12e-08		0	ACTN4,AHNAK,AHSG,ALOX12B,AMBP,ANPEP,ANXA1,APOB,ARG1,CAVIN1,CCDC80,CD44,CD47,CDC42,CLIC1,CLTC,CLU,COL12A1,COL1A2,COL6A1,DSC3,EDIL3,EEF1A1,EEF2,EHD3,ENG,ENO1,F10,FABP5,FLNA,GGCT,HABP2,HSP90AB1,HSP90B1,HSPA1A/HSPA1B,HSPA8,HSPG2,IDH2,IGFBP2,ITGA5,ITGB1,ITIH2,JAKMIP2,KPLCE,KPRP,KRT13,KRT78,KRT80,LAMC1,LMNA,LRG1,MASP2,MEP1A,MSN,MYH1,NID2,NME1,NT5E,P4HB,PDIA3,PDIA4,PFN1,PGK1,PHGDH,PIP,PKP1,PRDX2,PSMA8,P…	89
Cellular Movement,Connective Tissue Development and Function	Infiltration by fibroblasts	3.22e-07		0	ARG1,CD44,ENG,ITGB3	4
Cellular Assembly and Organization	Binding of cytoskeleton	2.71e-06		0	ACTN4,CD47,FLNA,ITGB3	4
Nucleic Acid Metabolism,Small Molecule Biochemistry	Metabolism of nucleoside triphosphate	4.83e-06		0	ENO1,HSPA1A/HSPA1B,HSPA8,IDH2,NME1,NT5E,PGK1,RAN,RHOA,YWHAZ	10
Cancer,Organismal Injury and Abnormalities	Subcutaneous tumor	5.2e-06		0	ACTN4,ANXA1,ANXA2,CD44,COL12A1,COL1A2,COL3A1,HSP90AB1,IDH2,MYL6,PHGDH,RTN4,SLC2A1,TGFBI,TUBA4A,TUBB4B,VCAN	17
Cell-To-Cell Signaling and Interaction,Cellular Movement,Hematological System Development and Function,Immune Cell Trafficking,Inflammatory Response	Recruitment of neutrophils	8.33e-06		0	ANXA1,CD44,CD47,EDIL3,HSPA1A/HSPA1B,PTX3,RAP1B,RTN4,S100A8,VCAN	10
Organismal Injury and Abnormalities	Mediastinal lesion	1.77e-09		-0.044	APOD,ARG1,CD44,DSP,GGCT,GNAI2,HSP90AB1,HSP90B1,ITGB1,LMNA,MASP2,MFGE8,NT5E,PTX3,RHOA,SLC2A1,SLC4A1,TLN1,TUBA4A,TUBB4B	20
Cardiovascular Disease,Organismal Injury and Abnormalities	Cardiac lesion	2.93e-07		-0.044	APOD,ARG1,DSP,GNAI2,ITGB1,LMNA,MASP2,MFGE8,NT5E,PTX3,RHOA,SLC2A1,SLC4A1,TLN1	14
Cancer,Organismal Injury and Abnormalities	Adenocarcinoma	1.56e-09		-0.068	ACTN4,AHCY,AHNAK,AHSG,ALOX12B,AMBP,ANP32A,ANPEP,ANXA1,ANXA11,ANXA2,ANXA4,ANXA6,APOB,APOD,ARG1,ATP2A1,ATP2B4,AZGP1,BASP1,CASQ1,CAVIN1,CCDC80,CD44,CD47,CD59,CDC42,CHMP4B,CKAP4,CLIC4,CLTC,CLU,COL12A1,COL1A2,COL3A1,COL6A1,CSTA,DSC1,DSC3,DSP,EDIL3,EEF1A1,EEF1D,EEF2,EHD3,ENG,ENO1,F10,FABP5,FLNA,FLOT2,FSCN1,GAPDH,GGCT,GNAI2,GNB1,GNB2,HABP2,HSP90AB1,HSP90B1,HSPA1A/HSPA1B,HSPA8,HSPG2,IDH2,IGFBP2,ITGA3,ITG…	137
Cell-To-Cell Signaling and Interaction	Adhesion of tumor cell lines	1.14e-14		-0.073	ACTN4,ANXA1,ANXA2,CD44,CD47,CDC42,COL6A1,DSP,ENG,F10,FLNA,ITGA3,ITGA5,ITGB1,ITGB3,MARCKS,MYH9,NME1,RHOA,RTN4,SLC4A1,TLN1,VCAN,VCL	24
Cell-To-Cell Signaling and Interaction	Binding of tumor cell lines	5.98e-14		-0.076	ACTN4,ANXA1,ANXA2,CD44,CD47,CDC42,COL6A1,DSP,ENG,F10,FLNA,HSP90B1,ITGA3,ITGA5,ITGB1,ITGB3,MARCKS,MYH9,NME1,RHOA,RTN4,SERPINB3,SLC4A1,TLN1,VCAN,VCL	26
Cell Cycle	M phase	1.02e-05		-0.076	ACTN4,CDC42,FLNA,GNAI2,ITGB1,LMNA,MSN,NME1,PFN1,RAB11A,RHOA	11
Cellular Development,Cellular Growth and Proliferation,Hair and Skin Development and Function,Organ Development,Tissue Development	Proliferation of epidermal cells	5.56e-06		-0.095	CLU,ITGB1,ITGB3,LGALS7/LGALS7B,LRG1,PKP1,S100A8,SFN,SLC2A1,TGM1	10
Cellular Movement	Migration of epithelial cells	2.72e-07		-0.113	ACTN4,AHSG,ANXA2,CDC42,ENG,ITGB1,ITGB3,LRG1,RHOA,SLC2A1	10
Cell-To-Cell Signaling and Interaction	Interaction of cancer cells	1.87e-08		-0.115	CD44,CD47,ITGA3,ITGB1,ITGB3,PDIA3,TGFBI	7
Cell-To-Cell Signaling and Interaction	Response of granulocytes	9.68e-07		-0.117	ANPEP,ANXA1,CD44,CD47,ITGB1,ITGB3,PTX3,RAB11A	8
Cellular Compromise	Damage of filaments	1.27e-05		-0.152	AMBP,CDC42,FLNA,MYH9	4
Cellular Movement,Embryonic Development	Migration of embryonic cells	3.12e-06		-0.164	FSCN1,ITGA5,ITGB1,ITGB3,RHOA,RTN4,SLC3A2,VCAN	8
Cellular Development,Cellular Growth and Proliferation	Cell proliferation of breast cancer cell lines	8.9e-09		-0.165	ACTN4,AHCY,ANXA1,ANXA2,CD44,CD59,CLU,EEF1A1,FABP5,IDH2,IGFBP2,ITGA3,ITGA5,ITGB1,ITGB3,MSN,NME1,PDIA3,PFN1,PHGDH,PRDX2,S100A7,SFN,YWHAQ	24
Organismal Survival	Survival of organism	7.65e-10		-0.174	ACTN4,ANXA1,APOD,ARG1,CD44,CD47,CLIC4,COL3A1,DSP,ENG,FABP5,GNAI2,HSP90B1,HSPA1A/HSPA1B,IDH2,ITGA3,ITGA5,ITGB1,ITGB3,LAMC1,LMNA,NT5E,PDIA3,PRDX2,PTX3,RHOA,S100A9,SLC2A1,SLC4A1,ST13,TUBA4A,VCL	32
Cancer,Organismal Injury and Abnormalities	Benign solid tumor	4.34e-10		-0.179	ANXA1,ANXA2,APOD,ARG1,ATP2A1,CCDC80,CD44,CLU,COL12A1,COL1A2,COL3A1,COL6A1,ENG,FABP5,FLNA,GNAI2,HSP90AB1,IDH2,ITGB1,KPRP,KRT13,MSN,MYH1,MYH9,MYL6,PRDX2,RAB11A,S100A8,S100A9,SLC2A1,TGFBI,TGM3,TUBA4A,TUBB4B,VCAN	35
Cancer,Gastrointestinal Disease,Organismal Injury and Abnormalities	Digestive organ tumor	1.37e-14		-0.193	ACTN4,AHCY,AHNAK,AHSG,ALOX12B,AMBP,ANP32A,ANPEP,ANXA1,ANXA11,ANXA2,ANXA4,ANXA6,APOB,APOD,ARG1,ATP2A1,ATP2B4,AZGP1,BASP1,CASQ1,CAVIN1,CCDC80,CD44,CD47,CD59,CDC42,CHMP4B,CKAP4,CLIC1,CLIC4,CLTC,CLU,COL12A1,COL1A2,COL3A1,COL6A1,CSTA,DSC1,DSC3,DSP,EDIL3,EEF1A1,EEF1D,EEF2,EHD3,ENG,ENO1,F10,FABP5,FLNA,FLOT2,FSCN1,GAPDH,GGCT,GNAI2,GNB1,GNB2,HABP2,HSP90AB1,HSP90B1,HSPA1A/HSPA1B,HSPA8,HSPG2,IDH2,IGFBP2,IGK…	145
Cell-To-Cell Signaling and Interaction	Binding of myeloid cells	1.55e-10		-0.196	ANXA1,CD44,F10,FLNA,ITGA5,ITGB1,ITGB3,MSN,PRDX2,PTX3,RAP1B,RHOA,S100A8,S100A9,SLC4A1,TLN1	16
Cellular Development,Cellular Growth and Proliferation,Organ Development,Skeletal and Muscular System Development and Function,Tissue Development	Proliferation of smooth muscle cells	1.22e-05		-0.211	APOD,ARG1,CD47,CLU,HABP2,IGFBP2,ITGB1,ITGB3,LMNA,RHOA,RTN4,VCAN	12
Cardiovascular Disease,Organismal Injury and Abnormalities	Formation of vascular lesion	8.06e-06		-0.218	APOB,CD44,CD47,CD59,HSPG2,ITGB3,LAMC1,PFN1	8
Cell Death and Survival,Organismal Injury and Abnormalities	Necrosis of epithelial tissue	2.41e-06		-0.219	CD44,CDC42,CLIC4,CLU,EDIL3,EEF1A1,ENG,GAPDH,ITGA3,ITGA5,ITGB1,LGALS7/LGALS7B,MFGE8,PRDX2,RHOA,S100A8,S100A9,SLC2A1,UMOD,VASN,YWHAQ	21
Nucleic Acid Metabolism,Small Molecule Biochemistry	Metabolism of nucleotide	8.15e-06		-0.224	ANXA4,ENO1,GNAI2,GNB1,GNB2,HSPA1A/HSPA1B,HSPA8,IDH2,LDHB,NME1,NT5E,PGK1,RAN,RHOA,SET,YWHAZ	16
Cellular Movement	Migration of dermal cells	6.09e-07		-0.24	ACTN4,AHSG,ENG,ITGB1,ITGB3,LRG1,RHOA,SLC2A1	8
Cell-To-Cell Signaling and Interaction	Adhesion of melanoma cell lines	9.81e-09		-0.243	CD44,ITGA5,ITGB1,ITGB3,RHOA,SLC4A1,VCAN	7
Cancer,Organismal Injury and Abnormalities,Respiratory Disease	Lung carcinoma	1.17e-09		-0.254	ACTN4,AHCY,AHNAK,AHSG,ANP32A,ANPEP,ANXA2,ANXA6,APOB,APOD,BASP1,CAVIN1,CCDC80,CD44,CHMP4B,CLTC,CLU,COL12A1,COL1A2,COL3A1,COL6A1,CSTA,DSC1,DSC3,DSP,EDIL3,EEF1A1,EEF2,ENO1,F10,FLNA,GAPDH,GGCT,HSP90AB1,HSP90B1,HSPA8,HSPG2,IDH2,IGFBP2,ITGA3,ITGA5,ITGB1,ITIH2,ITIH3,KPLCE,KPRP,KRT80,LAMC1,LDHB,MASP2,MEP1A,MSN,MYH1,MYH9,NME1,NT5E,P4HB,PDIA3,PGK1,PHGDH,PIP,PKP1,PSMA8,PTX3,RALA,RHOA,SEMG1,SERPINB3,SFN,SLC2…	79
Cell-To-Cell Signaling and Interaction,Renal and Urological System Development and Function	Adhesion of kidney cells	2.05e-06		-0.254	ACTN4,CD44,CDC42,F10,ITGA3,ITGB1,ITGB3	7
Cell-To-Cell Signaling and Interaction,Cellular Compromise,Tumor Morphology	Adhesion of cancer cells	3.62e-06		-0.254	CD44,CD47,ITGA5,ITGB1,TGFBI	5
Cellular Movement,Hematological System Development and Function,Immune Cell Trafficking	Migration of granulocytes	1.49e-10		-0.278	ANXA1,CD44,CD47,ENG,F10,GNAI2,ITGB1,ITGB3,MYH9,RAP1B,RTN4,S100A8,S100A9,TLN1	14
Cancer,Gastrointestinal Disease,Organismal Injury and Abnormalities	Pancreaticobiliary neoplasm	5.8e-09		-0.298	ACTN4,AHNAK,AMBP,ANP32A,ANPEP,ANXA1,ANXA2,APOB,ATP2A1,ATP2B4,AZGP1,CASQ1,CD44,CD59,CDC42,CLU,COL12A1,COL1A2,COL6A1,DSC1,DSC3,EDIL3,EEF1A1,ENG,ENO1,F10,FLNA,GAPDH,GGCT,HABP2,HSP90AB1,HSP90B1,HSPG2,IDH2,IGFBP2,ITGA3,ITGA5,ITGB1,ITGB3,JAKMIP2,KPRP,LAMC1,LMNA,MSN,MYH1,MYH9,NID2,PDIA3,PFN1,PGK1,PHGDH,PKP1,PTX3,RHOA,RPLP0,RTN4,S100A7,S100A8,SFN,SLC2A1,TGFBI,TLN1,TUBA4A,TUBB4B,VCAN,VCL,YWHAZ	67
Cardiovascular Disease,Neurological Disease,Organismal Injury and Abnormalities,Skeletal and Muscular Disorders	Cardiomyopathy	3.23e-20		-0.327	AHNAK,AHSG,ANP32A,ANPEP,ANXA1,ANXA2,APOB,APOD,CD44,CD47,CLU,COL12A1,COL1A2,COL3A1,DSP,EDIL3,F10,GAPDH,GNAI2,GNB1,HSP90AB1,HSPG2,IDH2,ITGA5,ITGB1,ITGB3,ITIH2,LMNA,MASP2,MFGE8,MYH9,NT5E,PFN1,PGK1,PTX3,RHOA,RPLP2,RTN4,SET,SLC2A1,SLC4A1,STOM,TLN1,TPI1,TPM4,TUBA4A,TUBB4B,VCAN,VCL,YWHAZ	50
Cell-To-Cell Signaling and Interaction,Hematological System Development and Function,Immune Cell Trafficking,Inflammatory Response	Adhesion of phagocytes	5.22e-06		-0.332	ANXA1,CD44,FLNA,ITGA5,ITGB1,PRDX2,S100A8,S100A9,TLN1	9
Hematological System Development and Function	Coagulation	1.33e-09		-0.342	ANXA2,CD59,CLIC1,F10,GNAI2,HSPG2,ITGB3,MFGE8,PRDX2,S100A9,SEMG1,SEMG2,SLC4A1,VCAN	14
Hair and Skin Development and Function,Organ Development	Growth of skin	6.53e-10		-0.37	CD44,CLU,DSC1,ENG,ITGB1,ITGB3,LGALS7/LGALS7B,LMNA,LORICRIN,LRG1,PKP1,S100A8,SFN,SLC2A1,TGM1,TGM3	16
Cellular Development,Cellular Growth and Proliferation,Hair and Skin Development and Function,Organ Development,Tissue Development	Proliferation of dermal cells	2.19e-08		-0.37	CD44,CLU,ENG,ITGB1,ITGB3,LGALS7/LGALS7B,LMNA,LRG1,PKP1,S100A8,SFN,SLC2A1,TGM1	13
Skeletal and Muscular System Development and Function	Muscle contraction	1.02e-05		-0.391	ANXA6,ATP2A1,CASQ1,EHD3,ENO1,GNAI2,GNB1,MYH1,MYL6,NT5E,RHOA	11
Cellular Movement,Nervous System Development and Function	Migration of neurons	5.89e-06		-0.403	CDC42,COL3A1,FLNA,FSCN1,HSPA8,ITGA3,ITGB1,LAMC1,MYH9,RHOA,RTN4	11
Cellular Assembly and Organization	Quantity of filaments	1.57e-06		-0.412	CDC42,CLU,DSP,FLNA,HSPG2,LMNA,MARCKS,NME1,RHOA	9
Hematological System Development and Function,Organismal Functions	Coagulation of blood	7.44e-08		-0.419	ANXA2,CD59,CLIC1,F10,GNAI2,HSPG2,ITGB3,MFGE8,PRDX2,S100A9,SLC4A1,VCAN	12
Cancer,Organismal Injury and Abnormalities	Extraadrenal retroperitoneal tumor	2.49e-10		-0.44	ACTN4,AHNAK,AMBP,ANP32A,ANPEP,ANXA1,ANXA2,APOB,APOD,ATP2A1,ATP2B4,AZGP1,BASP1,CASQ1,CAVIN1,CCDC80,CD44,CD59,CDC42,CLTC,CLU,COL12A1,COL1A2,COL6A1,EDIL3,EEF1A1,EHD3,ENG,ENO1,F10,FABP5,FLNA,GAPDH,GGCT,GNB1,HABP2,HSP90AB1,HSP90B1,HSPG2,IGFBP2,ITGA3,ITGA5,ITGB1,ITGB3,JAKMIP2,KPRP,KRT80,LAMC1,LMNA,MASP2,MSN,NID2,NME1,PDIA3,PFN1,PGK1,PHGDH,PKP1,PRDX2,PTX3,RALA,RHOA,RTN4,S100A7,S100A8,SFN,SLC2A1,SLC4A1,T…	76
Cancer,Cellular Movement,Organismal Injury and Abnormalities,Reproductive System Disease,Tumor Morphology	Invasion of mammary tumor cells	1.08e-06		-0.447	CD44,FLNA,ITGB1,RHOA,S100A7,S100A8	6
Cancer,Organismal Injury and Abnormalities	Extrapulmonary secondary neoplasm	8.66e-06		-0.447	ACTN4,ANPEP,ARG1,CD44,CLU,F10,FSCN1,HSP90AB1,HSP90B1,IGFBP2,ITGB1,NT5E,PTX3,TUBA4A,TUBB4B	15
Cell Death and Survival	Apoptosis	7.56e-18		-0.454	ACTN4,AHNAK,ANP32A,ANPEP,ANXA1,ANXA11,ANXA2,ANXA4,ANXA6,ARG1,ATP2A1,ATP2B4,BASP1,CCDC80,CD44,CD47,CD59,CDC42,CLIC4,CLTC,CLU,CSTA,DSP,EDIL3,EEF1A1,EEF1D,EHD3,ENG,ENO1,FLNA,FLOT2,GAPDH,GNAI2,GNB1,GNB2,HABP2,HSP90AB1,HSP90B1,HSPA1A/HSPA1B,HSPA8,HSPG2,ITGA3,ITGA5,ITGB1,ITGB3,LGALS7/LGALS7B,LMNA,MFGE8,MSN,NME1,NT5E,P4HB,PDIA3,PFN1,PHGDH,PIP,PRDX2,RAN,RHOA,RPLP0,RTN4,S100A8,S100A9,SERPINB3,SET,SFN,SLC2…	78
Developmental Disorder,Hereditary Disorder,Organismal Injury and Abnormalities	Familial congenital malformation	1.23e-05		-0.468	AHNAK,ALOX12B,ANXA1,ANXA11,AZGP1,CAVIN1,CDC42,CHMP4B,CLTC,CLU,COL12A1,COL1A2,COL3A1,CSTA,DSP,ENG,FLNA,HSPG2,IGKC,ITGA3,ITGB1,ITGB3,LMNA,LORICRIN,P4HB,PHGDH,PIP,RHOA,RTN4,SLC2A1,SLC4A1,STOM,TGM1,TUBA4A,TUBB4B,UMOD,VCAN	37
Cellular Movement	Migration of neural cells	3.17e-06		-0.468	ANXA1,CDC42,COL3A1,FLNA,FSCN1,HSPA8,ITGA3,ITGB1,LAMC1,MYH9,RALA,RHOA,RTN4	13
Organismal Injury and Abnormalities,Respiratory Disease	Damage of lung	6.49e-08		-0.476	AHSG,AMBP,ANXA1,ANXA2,AZGP1,CD44,CLU,F10,GAPDH,HABP2,NT5E,PTX3,RHOA,S100A8,SLC2A1	15
Cellular Movement,Hematological System Development and Function,Immune Cell Trafficking,Inflammatory Response	Cell movement of macrophages	5.15e-10		-0.496	ANXA1,ARG1,CD44,ENG,FLNA,GNAI2,GNB2,ITGB1,ITGB3,MASP2,PFN1,PTX3,RHOA,RTN4,S100A7,S100A8,SERPINB3,UMOD,VCAN	19
Cellular Movement,Hematological System Development and Function,Immune Cell Trafficking	Cell movement of antigen presenting cells	9.09e-10		-0.496	ANXA1,ARG1,CD44,ENG,FLNA,GNAI2,GNB2,HSP90B1,ITGA5,ITGB1,ITGB3,MASP2,PFN1,PTX3,RHOA,RTN4,S100A7,S100A8,SERPINB3,UMOD,VCAN	21
Gastrointestinal Disease,Hepatic System Disease,Organismal Injury and Abnormalities	Liver lesion	7.02e-09		-0.506	ACTN4,AHNAK,AHSG,ALOX12B,AMBP,ANPEP,ANXA1,APOB,ARG1,ATP2A1,CAVIN1,CCDC80,CD44,CD47,CDC42,CLIC1,CLTC,CLU,COL12A1,COL1A2,COL3A1,COL6A1,DSC3,EDIL3,EEF1A1,EEF2,EHD3,ENG,ENO1,F10,FABP5,FLNA,GGCT,HABP2,HSP90AB1,HSP90B1,HSPA1A/HSPA1B,HSPA8,HSPG2,IDH2,IGFBP2,ITGA5,ITGB1,ITGB3,ITIH2,JAKMIP2,KPLCE,KPRP,KRT13,KRT78,KRT80,LAMC1,LMNA,LRG1,MASP2,MEP1A,MSN,MYH1,NID2,NME1,NT5E,P4HB,PDIA3,PDIA4,PFN1,PGK1,PHGDH,PI…	92
Cardiovascular System Development and Function,Organ Development	Heart rate	6.99e-06		-0.518	ANXA4,ATP2B4,CD47,EHD3,GNAI2,GNB1,HSPG2,ITGB1,ITGB3,LMNA,RHOA,SLC4A1	12
Cellular Movement,Hematological System Development and Function,Immune Cell Trafficking,Inflammatory Response	Migration of neutrophils	1.45e-10		-0.523	ANXA1,CD44,CD47,ENG,F10,ITGB1,ITGB3,MYH9,RAP1B,RTN4,S100A8,S100A9,TLN1	13
Cell Death and Survival,Organismal Injury and Abnormalities	Cell death of immune cells	6.35e-07		-0.571	ANPEP,ANXA1,APOB,CD44,CD47,CD59,CDC42,CLU,GAPDH,HSP90AB1,ITGA5,ITGB1,NME1,PDIA3,PIP,RAN,RHOA,S100A8,SFN,SLC2A1,TLN1,YWHAZ	22
Cancer,Organismal Injury and Abnormalities	Papillary neoplasm	2.67e-15		-0.581	ANPEP,ANXA1,ANXA2,APOD,ARG1,ATP2A1,CD44,CDC42,CLU,ENG,ENO1,FABP5,GAPDH,GGCT,HSP90AB1,HSP90B1,ITGA5,ITGB1,KRT13,KRT80,MYH1,PDIA3,PGK1,S100A8,S100A9,SLC2A1,TGM3,TPI1,TUBA4A,TUBB4B,VASN	31
Cancer,Dermatological Diseases and Conditions,Organismal Injury and Abnormalities	Papilloma	6.23e-09		-0.581	ANXA1,ARG1,ATP2A1,CLU,ENG,FABP5,KRT13,MYH1,S100A8,S100A9,TGM3	11
Cell Death and Survival,Organismal Injury and Abnormalities	Cell death of breast cancer cell lines	5.26e-06		-0.607	ACTN4,ANXA2,CCDC80,CD44,CD47,CDC42,CLU,FSCN1,HSP90AB1,HSPA1A/HSPA1B,IGFBP2,RHOA,SFN,SLC2A1,TGM1	15
Cellular Movement	Cell movement of dermal cells	1.62e-08		-0.609	ACTN4,AHSG,ENG,ITGA3,ITGA5,ITGB1,ITGB3,LRG1,RHOA,SLC2A1	10
Cell Death and Survival,Organismal Injury and Abnormalities	Necrosis	7.3e-19		-0.647	ACTN4,AHNAK,ANP32A,ANPEP,ANXA1,ANXA2,APOB,ARG1,ATP2A1,ATP2B4,BASP1,CCDC80,CD44,CD47,CD59,CDC42,CHMP4B,CLIC4,CLTC,CLU,COL6A1,CSTA,DSP,EDIL3,EEF1A1,EEF1D,EEF2,ENG,ENO1,FLNA,FSCN1,GAPDH,GNAI2,GNB1,GNB2,HABP2,HSP90AB1,HSP90B1,HSPA1A/HSPA1B,HSPA8,IDH2,IGFBP2,ITGA3,ITGA5,ITGB1,ITGB3,LGALS7/LGALS7B,LMNA,MEP1A,MFGE8,MSN,NME1,NT5E,P4HB,PDIA3,PFN1,PHGDH,PIP,PRDX2,RAN,RHOA,RPLP0,RTN4,S100A8,S100A9,SERPINB3,…	81
Nutritional Disease,Organismal Injury and Abnormalities	Obesity	1.8e-06		-0.651	AHNAK,AHSG,APOB,CAVIN1,CD44,ENG,ENO1,F10,FABP5,HSPA1A/HSPA1B,ITGB3,LMNA,MYH9,PGK1,RTN4,S100A7,SLC2A1,TGFBI,TPI1,USO1,YWHAB	21
Cardiovascular Disease,Organismal Injury and Abnormalities	Damage of blood vessel	6.88e-06		-0.655	CLU,COL3A1,HSPG2,PFN1,S100A9	5
Cell-To-Cell Signaling and Interaction,Hematological System Development and Function,Inflammatory Response	Immune response of neutrophils	3.36e-06		-0.665	ANPEP,CD44,CD47,ITGB1,ITGB3,PTX3,RAB11A	7
Cellular Assembly and Organization,Nervous System Development and Function	Complexity of dendritic trees	2.36e-07		-0.686	ARG1,FLNA,ITGA3,ITGB1,RHOA	5
Cellular Development	Epithelial-mesenchymal transition	8.91e-07		-0.703	ACTN4,ARG1,CD44,CDC42,CLIC4,FLNA,IDH2,IGFBP2,ITGB3,LRG1,RHOA,RTN4,SERPINB3,TLN1,VASN	15
Connective Tissue Disorders,Inflammatory Disease,Organismal Injury and Abnormalities,Skeletal and Muscular Disorders	Rheumatic Disease	3.46e-12		-0.747	AHSG,ANXA1,ANXA6,ARG1,AZGP1,CD44,CD59,CLU,COL1A2,COL3A1,EEF2,ENO1,F10,GNAI2,GNB2,HSP90B1,HSPA1A/HSPA1B,HSPA8,HSPG2,IGKC,ITGA5,ITGB3,LAMC1,LDHB,LRG1,MASP2,P4HB,PDIA3,PGK1,PRDX2,PTX3,RALA,RHOA,S100A8,S100A9,SLC2A1,TPI1,TUBA4A,TUBB4B,UMOD,YWHAZ	41
Connective Tissue Disorders,Inflammatory Disease,Inflammatory Response,Organismal Injury and Abnormalities,Skeletal and Muscular Disorders	Inflammation of joint	1.01e-09		-0.747	AHSG,ANXA1,ARG1,AZGP1,CD44,CD59,CLU,COL3A1,EEF2,ENO1,F10,GNAI2,GNB2,HSP90B1,HSPA1A/HSPA1B,HSPA8,HSPG2,IGKC,ITGA5,LDHB,MASP2,PDIA3,PGK1,PRDX2,PTX3,RALA,S100A8,S100A9,SLC2A1,TPI1,TUBA4A,TUBB4B,UMOD,YWHAZ	34
Cardiovascular System Development and Function,Tissue Morphology	Permeability of vascular system	8.33e-06		-0.753	ANXA1,ENG,ITGA3,ITGB1,MFGE8,NT5E,PTX3,RAP1B,SLC2A1,TGFBI	10
Immunological Disease,Organismal Injury and Abnormalities	Hypersensitive reaction	2.31e-14		-0.762	AHCY,AHNAK,ANXA1,ARG1,CD44,CD47,EEF1A1,ENO1,FABP5,FLNA,GAPDH,HSPA1A/HSPA1B,IGKC,LORICRIN,MSN,MYH9,P4HB,PDIA3,PHGDH,S100A7,S100A8,S100A9,SERPINB3,SPRR1B,TGM3,TPI1,VCL	27
Cell Death and Survival,Organismal Injury and Abnormalities	Cell death of blood cells	5.38e-07		-0.764	ANPEP,ANXA1,APOB,CD44,CD47,CD59,CDC42,CLU,GAPDH,HSP90AB1,ITGA5,ITGB1,NME1,PDIA3,PFN1,PIP,RAN,RHOA,S100A8,SFN,SLC2A1,TLN1,YWHAZ	23
Organismal Injury and Abnormalities	Damage of vascular system	1.2e-06		-0.791	ANXA1,CLU,COL3A1,ENG,HSPG2,ITGA3,ITGB1,PFN1,RAP1B,S100A9,TGFBI	11
Cancer,Organismal Injury and Abnormalities	Incidence of tumor	8.4e-11		-0.793	ACTN4,AHCY,AHNAK,AHSG,ALOX12B,AMBP,ANP32A,ANPEP,ANXA1,ANXA11,ANXA2,ANXA4,APOB,APOD,ARG1,ATP2A1,AZGP1,BASP1,CASQ1,CAVIN1,CCDC80,CD44,CD47,CDC42,CHMP4B,CKAP4,CLIC4,CLTC,CLU,COL12A1,COL1A2,COL3A1,COL6A1,CSTA,DSC1,DSC3,DSP,EDIL3,EEF1A1,EEF1D,EEF2,EHD3,ENG,ENO1,F10,FABP5,FLNA,FLOT2,FSCN1,GAPDH,GGCT,GNAI2,GNB1,GNB2,HABP2,HSP90AB1,HSP90B1,HSPA1A/HSPA1B,HSPA8,HSPG2,IDH2,IGFBP2,ITGA3,ITGA5,ITGB1,ITGB3,ITI…	129
Cancer,Organismal Injury and Abnormalities	Tumorigenesis of epithelial neoplasm	3.35e-10		-0.838	ACTN4,AHCY,AHNAK,AHSG,ALOX12B,AMBP,ANP32A,ANPEP,ANXA1,ANXA11,ANXA2,ANXA4,APOB,APOD,ARG1,ATP2A1,AZGP1,BASP1,CASQ1,CAVIN1,CCDC80,CD44,CD47,CDC42,CHMP4B,CKAP4,CLTC,CLU,COL12A1,COL1A2,COL3A1,COL6A1,CSTA,DSC1,DSC3,DSP,EDIL3,EEF1A1,EEF1D,EEF2,EHD3,ENG,ENO1,F10,FABP5,FLNA,FLOT2,FSCN1,GAPDH,GGCT,GNAI2,GNB1,GNB2,HABP2,HSP90AB1,HSP90B1,HSPA1A/HSPA1B,HSPA8,HSPG2,IDH2,IGFBP2,ITGA3,ITGA5,ITGB1,ITGB3,ITIH2,ITI…	125
Embryonic Development,Organismal Development	Development of body trunk	5.06e-08		-0.841	ACTN4,ANPEP,ANXA1,ANXA2,ANXA4,ATP2A1,CASQ1,CD44,CDC42,CLU,COL3A1,DSP,EEF1D,EHD3,ENG,F10,FLNA,HABP2,HSPG2,IGFBP2,ITGA3,ITGB1,LAMC1,MFGE8,MSN,NME1,PRDX2,RHOA,SFN,TGFBI,TUBA4A,UMOD,VCAN,VCL,YWHAZ	35
Cancer,Organismal Injury and Abnormalities	Frequency of tumor	7.81e-11		-0.848	ACTN4,AHCY,AHNAK,AHSG,ALOX12B,AMBP,ANP32A,ANPEP,ANXA1,ANXA11,ANXA2,ANXA4,APOB,APOD,ARG1,ATP2A1,AZGP1,BASP1,CASQ1,CAVIN1,CCDC80,CD44,CD47,CDC42,CHMP4B,CKAP4,CLTC,CLU,COL12A1,COL1A2,COL3A1,COL6A1,CSTA,DSC1,DSC3,DSP,EDIL3,EEF1A1,EEF1D,EEF2,EHD3,ENG,ENO1,F10,FABP5,FLNA,FLOT2,FSCN1,GAPDH,GGCT,GNAI2,GNB1,GNB2,HABP2,HSP90AB1,HSP90B1,HSPA1A/HSPA1B,HSPA8,HSPG2,IDH2,IGFBP2,ITGA3,ITGA5,ITGB1,ITGB3,ITIH2,ITI…	127
Cancer,Organismal Injury and Abnormalities	Development of malignant tumor	2.52e-10		-0.851	ACTN4,AHCY,AHNAK,AHSG,ALOX12B,AMBP,ANP32A,ANPEP,ANXA1,ANXA11,ANXA2,ANXA4,APOB,APOD,ATP2A1,AZGP1,BASP1,CASQ1,CAVIN1,CCDC80,CD44,CD47,CDC42,CHMP4B,CKAP4,CLTC,CLU,COL12A1,COL1A2,COL3A1,COL6A1,CSTA,DSC1,DSC3,DSP,EDIL3,EEF1A1,EEF1D,EEF2,EHD3,ENG,ENO1,F10,FABP5,FLNA,FLOT2,FSCN1,GAPDH,GGCT,GNAI2,GNB1,GNB2,HABP2,HSP90AB1,HSP90B1,HSPA1A/HSPA1B,HSPA8,HSPG2,IDH2,IGFBP2,ITGA3,ITGA5,ITGB1,ITGB3,ITIH2,ITIH3,JA…	125
Organismal Injury and Abnormalities,Respiratory Disease	Lung injury	8.83e-07		-0.875	AHSG,AMBP,ANXA1,ANXA2,AZGP1,CLU,F10,GAPDH,HABP2,NT5E,PTX3,S100A8,SLC2A1	13
Cancer,Endocrine System Disorders,Gastrointestinal Disease,Organismal Injury and Abnormalities	Pancreatic tumor	2.66e-08		-0.882	ACTN4,AHNAK,ANP32A,ANPEP,ANXA1,APOB,ATP2A1,ATP2B4,AZGP1,CASQ1,CD44,CD59,CDC42,CLU,COL12A1,COL1A2,COL6A1,EDIL3,EEF1A1,ENG,ENO1,F10,FLNA,GAPDH,GGCT,HABP2,HSP90AB1,HSP90B1,HSPG2,IGFBP2,ITGA3,ITGA5,ITGB1,ITGB3,JAKMIP2,KPRP,LAMC1,LMNA,MSN,NID2,PDIA3,PFN1,PGK1,PHGDH,PTX3,RHOA,RTN4,S100A7,S100A8,SFN,SLC2A1,TGFBI,TLN1,TUBA4A,TUBB4B,VCAN,VCL,YWHAZ	58
Cell-To-Cell Signaling and Interaction,Hematological System Development and Function,Immune Cell Trafficking	Adhesion of granulocytes	4.16e-08		-0.896	ANXA1,CD44,F10,FLNA,ITGA5,ITGB1,ITGB3,S100A8,S100A9,TLN1	10
Cancer,Organismal Injury and Abnormalities	Development of benign tumor	1.18e-05		-0.896	ANXA2,APOD,ARG1,CCDC80,CD44,CLU,COL1A2,COL6A1,ENG,GNAI2,HSP90AB1,ITGB1,KPRP,MSN,MYH9,PRDX2,RAB11A,S100A8,S100A9,SLC2A1,VCAN	21
Cell-To-Cell Signaling and Interaction	Detachment of cells	2.01e-07		-0.899	ACTN4,ANXA1,ENG,FLNA,ITGA3,ITGB1,RHOA,TLN1	8
Metabolic Disease,Organismal Injury and Abnormalities	Glucose metabolism disorder	4.56e-08		-0.931	AHSG,AMBP,ANPEP,ANXA1,ANXA11,ANXA2,APOB,APOD,ARG1,ATP2B4,AZGP1,CALML3,CAVIN1,CCDC80,CD44,CDC42,CLU,COL12A1,COL1A2,COL3A1,COL6A1,CSTA,EDIL3,EEF2,F10,GAPDH,GGCT,HABP2,HSPA1A/HSPA1B,IGFBP2,ITGB3,LMNA,MASP2,MEP1A,MYH9,NT5E,PRDX2,RTN4,S100A8,SLC2A1,SLC3A2,SLC4A1,TGFBI,TPM4,TUBA4A,UMOD,VCAN	47
Cellular Growth and Proliferation	Proliferation of vascular cells	7.15e-06		-0.931	ARG1,CD44,CD47,COL1A2,ENG,HABP2,IGFBP2,ITGB1,LMNA,RHOA,RTN4,S100A8,S100A9	13
Cancer,Organismal Injury and Abnormalities	Formation of solid tumor	7.59e-10		-0.935	ACTN4,AHCY,AHNAK,AHSG,ALOX12B,AMBP,ANP32A,ANPEP,ANXA1,ANXA11,ANXA2,ANXA4,APOB,APOD,ARG1,ATP2A1,ATP2B4,AZGP1,BASP1,CASQ1,CAVIN1,CCDC80,CD44,CD47,CD59,CDC42,CHMP4B,CKAP4,CLIC4,CLTC,CLU,COL12A1,COL1A2,COL3A1,COL6A1,CSTA,DSC1,DSC3,DSP,EDIL3,EEF1A1,EEF1D,EEF2,EHD3,ENG,ENO1,F10,FABP5,FLNA,FLOT2,FSCN1,GAPDH,GGCT,GNAI2,GNB1,GNB2,HABP2,HSP90AB1,HSP90B1,HSPA1A/HSPA1B,HSPA8,HSPG2,IDH2,IGFBP2,ITGA3,ITGA5,ITG…	136
Cancer,Dermatological Diseases and Conditions,Organismal Injury and Abnormalities	Skin tumor	1.8e-09		-0.976	ACTN4,AHCY,AHNAK,AHSG,ALOX12B,AMBP,ANPEP,ANXA1,ANXA2,ANXA4,APOB,APOD,ARG1,ATP2A1,ATP2B4,AZGP1,BASP1,CALML3,CASQ1,CAVIN1,CCDC80,CD44,CD47,CHMP4B,CKAP4,CLIC1,CLIC4,CLTC,CLU,COL12A1,COL1A2,COL3A1,COL6A1,CSTA,DSC1,DSC3,DSP,EDIL3,EEF1A1,EEF1D,EEF2,EHD3,ENG,ENO1,F10,FABP5,FLNA,FLOT2,FSCN1,GAPDH,GNAI2,GNB2,HABP2,HSP90AB1,HSP90B1,HSPA8,HSPG2,IDH2,IGFBP2,ITGA3,ITGA5,ITGB1,ITGB3,ITIH2,ITIH3,JAKMIP2,KPRP,KR…	117
Cellular Movement	Cellular infiltration by myeloid cells	8.32e-07		-0.984	ANXA1,ANXA2,ARG1,CD44,CD47,EDIL3,ITGB1,ITGB3,MASP2,NT5E,PTX3,RTN4,S100A8,S100A9,SERPINB3,UMOD	16
Hematological Disease,Organismal Injury and Abnormalities	Polycythemia	9.63e-06		-1	CD44,CD59,GNB1,IDH2,PRDX2,RHOA,SLC4A1	7
Hematological System Development and Function,Hematopoiesis,Tissue Morphology	Quantity of reticulocytes	4.76e-06		-1.016	CD47,CD59,GGCT,ITGB3,PRDX2,SLC4A1	6
Dermatological Diseases and Conditions,Inflammatory Disease,Inflammatory Response,Organismal Injury and Abnormalities	Dermatitis	4.43e-15		-1.026	AHCY,AHNAK,ANXA1,CD44,CD47,DSC1,DSC3,DSP,EEF1A1,ENO1,FABP5,FLNA,IGKC,ITGB3,LORICRIN,LRG1,MSN,PHGDH,S100A7,S100A8,S100A9,SERPINB3,SFN,SLC2A1,TGM3,TPI1,TUBA4A,TUBB4B,VCL	29
Cell-To-Cell Signaling and Interaction,Skeletal and Muscular System Development and Function	Binding of smooth muscle cells	1.72e-06		-1.067	CKAP4,ITGB1,ITGB3,PDIA3,RHOA	5
Cancer,Organismal Injury and Abnormalities,Tumor Morphology	Progression of tumor	1.16e-07		-1.109	ANPEP,ANXA1,ANXA2,CD44,CD47,CLU,COL1A2,ENG,HSP90AB1,HSP90B1,IGFBP2,S100A9,TUBA4A,TUBB4B,YWHAZ	15
Cellular Movement	Cellular infiltration	6.39e-11		-1.168	ANXA1,ANXA2,APOD,ARG1,CD44,CD47,EDIL3,ENG,ENO1,FABP5,GAPDH,ITGB1,ITGB3,MASP2,MYH9,NT5E,P4HB,PDIA3,PTX3,RTN4,S100A8,S100A9,SERPINB3,TPI1,UMOD,YWHAZ	26
Cellular Movement,Hematological System Development and Function,Immune Cell Trafficking	Cellular infiltration by leukocytes	7.75e-07		-1.172	ANXA1,ANXA2,APOD,ARG1,CD44,CD47,EDIL3,FABP5,ITGB1,ITGB3,MASP2,NT5E,PTX3,RTN4,S100A8,S100A9,SERPINB3,UMOD,YWHAZ	19
Cell Death and Survival,Organismal Injury and Abnormalities	Cell death of tumor cell lines	2.65e-11		-1.182	ACTN4,AHNAK,ANXA2,APOB,ARG1,ATP2A1,CCDC80,CD44,CD47,CD59,CDC42,CLTC,CLU,CSTA,DSP,EEF1A1,EEF2,ENG,ENO1,FSCN1,GAPDH,HABP2,HSP90AB1,HSPA1A/HSPA1B,HSPA8,IGFBP2,ITGA5,ITGB1,ITGB3,LGALS7/LGALS7B,LMNA,MSN,NME1,NT5E,P4HB,PHGDH,PRDX2,RAN,RHOA,RPLP0,RTN4,S100A8,S100A9,SFN,SLC2A1,SLC3A2,TGM1,TGM3,TLN1,VCAN,YWHAZ	51
Cell-To-Cell Signaling and Interaction,Hematological System Development and Function	Aggregation of myeloid cells	3.88e-08		-1.191	CD44,CD47,CLU,PTX3,S100A8,S100A9,SERPINB3	7
Cellular Movement,Hematological System Development and Function,Immune Cell Trafficking,Inflammatory Response	Cellular infiltration by phagocytes	1.44e-06		-1.202	ANXA1,ANXA2,ARG1,CD44,EDIL3,ITGB1,ITGB3,MASP2,NT5E,PTX3,RTN4,S100A8,S100A9,SERPINB3,UMOD	15
Cellular Growth and Proliferation,Tissue Development	Proliferation of epithelial cells	8.4e-06		-1.251	CD44,CLU,ENG,ITGA3,ITGB1,ITGB3,LAMC1,LGALS7/LGALS7B,LMNA,LRG1,MFGE8,NME1,PKP1,RTN4,S100A8,SFN,SLC2A1,TGM1	18
Cancer,Organismal Injury and Abnormalities	Generation of tumor	3.49e-09		-1.272	ACTN4,AHCY,AHNAK,AHSG,ALOX12B,AMBP,ANP32A,ANPEP,ANXA1,ANXA11,ANXA2,ANXA4,APOB,APOD,ATP2A1,ATP2B4,AZGP1,BASP1,CASQ1,CAVIN1,CCDC80,CD44,CD47,CD59,CDC42,CHMP4B,CKAP4,CLIC4,CLTC,CLU,COL12A1,COL1A2,COL3A1,COL6A1,CSTA,DSC1,DSC3,DSP,EDIL3,EEF1A1,EEF1D,EEF2,EHD3,ENG,ENO1,F10,FABP5,FLNA,FLOT2,FSCN1,GAPDH,GGCT,GNAI2,GNB1,GNB2,HABP2,HSP90AB1,HSP90B1,HSPA1A/HSPA1B,HSPA8,HSPG2,IDH2,IGFBP2,ITGA3,ITGA5,ITGB1,IT…	133
Cell-To-Cell Signaling and Interaction	Adhesion of myeloid cells	3.63e-09		-1.298	ANXA1,CD44,F10,FLNA,ITGA5,ITGB1,ITGB3,PRDX2,PTX3,S100A8,S100A9,SLC4A1,TLN1	13
Cellular Movement	Cell movement of colorectal cancer cell lines	2.98e-08		-1.309	ANPEP,ARG1,CD44,CD47,FSCN1,IGFBP2,LRG1,RAP1B,RHOA,S100A8,S100A9,SFN,SLC2A1,VASN	14
Cellular Movement,Hematological System Development and Function,Immune Cell Trafficking,Inflammatory Response	Cell movement of neutrophils	1.96e-10		-1.374	ANXA1,ANXA2,CD44,CD47,EDIL3,ENG,F10,GNAI2,ITGB1,ITGB3,MASP2,MYH9,NT5E,PTX3,RAP1B,RTN4,S100A7,S100A8,S100A9,TLN1	20
Cancer,Organismal Injury and Abnormalities	Lymphohematopoietic neoplasia	1.97e-12		-1.387	AHNAK,AHSG,ALOX12B,ANP32A,ANPEP,ANXA1,ANXA11,ANXA2,ANXA4,ANXA6,APOB,ARG1,ATP2B4,BASP1,CASQ1,CD44,CD47,CDC42,CHMP4B,CKAP4,CLTC,CLU,COL12A1,COL1A2,COL3A1,COL6A1,DSC1,DSC3,DSP,EEF1A1,EEF1D,EEF2,ENG,ENO1,F10,FABP5,FLNA,FSCN1,GGCT,GNAI2,GNB1,HSP90AB1,HSP90B1,HSPA1A/HSPA1B,HSPA8,HSPG2,IDH2,IGKC,ITGA3,ITGA5,ITGB1,ITGB3,JAKMIP2,KRT80,LDHB,LGALS7/LGALS7B,LMNA,MARCKS,MYH9,NAP1L1,NME1,NT5E,PDIA3,PHGDH,PSMB6…	84
Cancer,Organismal Injury and Abnormalities	Hematological or lymphatic system tumor	2.64e-12		-1.387	AHNAK,AHSG,ALOX12B,ANP32A,ANPEP,ANXA1,ANXA11,ANXA2,ANXA4,ANXA6,APOB,ARG1,ATP2B4,BASP1,CASQ1,CD44,CD47,CDC42,CHMP4B,CKAP4,CLTC,CLU,COL12A1,COL1A2,COL3A1,COL6A1,DSC1,DSC3,DSP,EEF1A1,EEF1D,EEF2,ENG,ENO1,F10,FABP5,FLNA,FSCN1,GGCT,GNAI2,GNB1,HSP90AB1,HSP90B1,HSPA1A/HSPA1B,HSPA8,HSPG2,IDH2,IGKC,ITGA3,ITGA5,ITGB1,ITGB3,JAKMIP2,KRT80,LDHB,LGALS7/LGALS7B,LMNA,MARCKS,MYH9,NAP1L1,NME1,NT5E,PDIA3,PHGDH,PSMB6…	84
Cancer,Organismal Injury and Abnormalities	Lymphohematopoietic cancer	8.15e-12		-1.387	AHNAK,AHSG,ALOX12B,ANP32A,ANPEP,ANXA1,ANXA11,ANXA2,ANXA4,ANXA6,APOB,ARG1,ATP2B4,BASP1,CASQ1,CD44,CD47,CHMP4B,CKAP4,CLTC,CLU,COL12A1,COL1A2,COL3A1,COL6A1,DSC1,DSC3,DSP,EEF1A1,EEF1D,EEF2,ENG,ENO1,F10,FABP5,FLNA,FSCN1,GGCT,GNAI2,GNB1,HSP90AB1,HSP90B1,HSPA1A/HSPA1B,HSPA8,HSPG2,IDH2,IGKC,ITGA3,ITGA5,ITGB1,ITGB3,JAKMIP2,KRT80,LDHB,LGALS7/LGALS7B,LMNA,MARCKS,MYH9,NAP1L1,NME1,NT5E,PDIA3,PHGDH,PSMB6,RALA,…	82
Cellular Movement	Migration of colorectal cancer cell lines	4.12e-07		-1.44	ANPEP,ARG1,CD44,CD47,FSCN1,LRG1,RHOA,S100A8,S100A9,SFN,SLC2A1,VASN	12
Hematological System Development and Function	Bleeding time	2.98e-09		-1.463	CLIC1,F10,FLNA,HSP90B1,ITGB3,MYH9,NT5E,PDIA4,TLN1	9
Inflammatory Disease,Inflammatory Response,Organismal Injury and Abnormalities,Respiratory Disease	Inflammation of lung	2.16e-07		-1.521	AMBP,ANXA1,ARG1,CD44,ENO1,F10,GAPDH,HABP2,ITGB3,MYH9,NT5E,P4HB,PDIA3,RHOA,TPI1,TUBA4A,TUBB4B	17
Connective Tissue Disorders,Hematological Disease,Organismal Injury and Abnormalities	Thrombocytopenia	1.02e-05		-1.529	ANXA1,CD44,CD47,CDC42,F10,FLNA,HSP90B1,ITGB3,MYH9,RAP1B,SLC4A1	11
Cardiovascular Disease,Hematological Disease,Organismal Injury and Abnormalities	Anemia	6.16e-08		-1.554	AMBP,ANXA1,CD47,CD59,F10,GGCT,HSPA8,IDH2,ITGA5,ITGB1,ITGB3,PRDX2,RAP1B,RHOA,RPL18,SLC2A1,SLC4A1,STOM,TUBA4A,TUBB4B	20
Developmental Disorder,Organismal Injury and Abnormalities,Organismal Survival	Death of embryo	5.77e-06		-1.569	DSC3,DSP,ENG,H1-3,HSP90AB1,HSP90B1,HSPG2,ITGA5,ITGB1,LAMC1,MYH9,PFN1,PHGDH,RAB11A,RALA,RHOA,RTN4,S100A8,SLC3A2,TLN1	20
Tissue Development	Growth of epithelial tissue	7.01e-07		-1.575	ARG1,CD44,CLU,COL1A2,ENG,HABP2,HSPG2,ITGA3,ITGB1,ITGB3,LAMC1,LGALS7/LGALS7B,LMNA,LRG1,MFGE8,NME1,PKP1,RHOA,RTN4,S100A8,S100A9,SFN,SLC2A1,TGM1	24
Cell Death and Survival,Organismal Injury and Abnormalities	Apoptosis of tumor cell lines	6.12e-09		-1.717	ACTN4,AHNAK,ANXA2,ARG1,ATP2A1,CCDC80,CD44,CD47,CD59,CDC42,CLTC,CLU,CSTA,DSP,EEF1A1,ENG,ENO1,GAPDH,HABP2,HSP90AB1,HSPA1A/HSPA1B,HSPA8,ITGB1,ITGB3,LGALS7/LGALS7B,MSN,NME1,P4HB,PHGDH,RAN,RHOA,RPLP0,RTN4,S100A8,S100A9,SFN,SLC2A1,TGM1,TLN1,VCAN,YWHAZ	41
Cancer,Organismal Injury and Abnormalities	Lymphoid cancer	3.77e-10		-1.732	AHNAK,AHSG,ALOX12B,ANP32A,ANPEP,ANXA1,ANXA11,ANXA2,ANXA4,ANXA6,APOB,BASP1,CASQ1,CD44,CD47,CHMP4B,CKAP4,CLTC,CLU,COL12A1,COL1A2,COL3A1,COL6A1,DSC3,DSP,EEF1A1,ENG,ENO1,F10,FABP5,FLNA,FSCN1,GGCT,GNAI2,GNB1,HSP90AB1,HSP90B1,HSPA8,HSPG2,IDH2,IGKC,ITGA3,ITGA5,ITGB1,ITGB3,JAKMIP2,LGALS7/LGALS7B,MARCKS,NAP1L1,NME1,NT5E,PDIA3,PHGDH,PSMB6,RALA,RAN,RHOA,S100A9,SLC2A1,TGFBI,TUBA4A,TUBB4B,UMOD,USO1,VCAN,VCL,Y…	67
Organismal Injury and Abnormalities,Organismal Survival	Organismal death	1.96e-14		-1.76	ACTN4,AHCY,AHSG,ALOX12B,AMBP,ANXA1,ANXA2,APOB,APOD,ARG1,ATP2A1,BASP1,CD44,CD47,CD59,CLIC4,COL12A1,COL3A1,COL6A1,DSC3,DSP,EHD3,ENG,ENO1,F10,FABP5,FLNA,FSCN1,GNAI2,GNB1,H1-3,HSP90AB1,HSP90B1,HSPG2,IDH2,IGFBP2,ITGA3,ITGA5,ITGB1,ITGB3,LAMC1,LMNA,LRG1,MFGE8,MSN,MYH9,MYL6,NT5E,PDIA3,PFN1,PGK1,PHGDH,PKP1,PTX3,RAB11A,RALA,RHOA,RTN4,S100A8,S100A9,SET,SLC2A1,SLC3A2,SLC4A1,TGFBI,TGM1,TLN1,USO1,VASN,VCAN,VCL	71
Hematological Disease,Organismal Injury and Abnormalities	Hemorrhagic disease	2.71e-06	Decreased	-2.193	ANXA1,CD44,CD47,CDC42,F10,FLNA,HSP90B1,ITGB3,MYH9,RAP1B,RPL18,S100A9,SLC4A1	13
Organismal Injury and Abnormalities	Bleeding	1.56e-08	Decreased	-2.773	ANXA1,ANXA2,APOB,CLU,ENG,F10,FABP5,FLNA,HABP2,HSPG2,ITGB3,LAMC1,MYH9,PTX3,RAP1B,RHOA,S100A9,TLN1,TUBA4A,TUBB4B	20
