# Supplementary material for: Extracellular Vesicles From Young Human Myogenic Progenitor Cells Rejuvenate Aged Cells
Source: Biochem Res Int. 2026 Jun 28;2026:5967706. doi: 10.1155/bri/5967706 (PMC13310389; doi:10.1155/bri/5967706)
Supplement: Supplementary file 2 — Supporting Information 2 Supporting File 2. Excel file “Proteomics report” in purified EVs from proliferating cell culture media of young and elderly subjects contains the list of the quantified proteins common in at least two of the analyzed replicates (n = 3). [file BRI-2026-5967706-s002.xlsx]

## Sheet: Proteins
Accession	Description	Abundance Ratio: Pool Young / Pool Old	Upregulated - AR > 2
P11047	Laminin subunit gamma-1 [OS=Homo sapiens]	100	Downregulated - AR < 0.5
Q14112-1	Nidogen-2 [OS=Homo sapiens]	100
P31415	Calsequestrin-1 [OS=Homo sapiens]	100
O60763-1	General vesicular transport factor p115 [OS=Homo sapiens]	100
P13611	Versican core protein [OS=Homo sapiens]	100
P39687	Acidic leucine-rich nuclear phosphoprotein 32 family member A [OS=Homo sapiens]	100
P00742	Coagulation factor X [OS=Homo sapiens]	21.7391
Q14520-1	Hyaluronan-binding protein 2 [OS=Homo sapiens]	9.90099
P50502	Hsc70-interacting protein [OS=Homo sapiens]	6.89655
Q01105	Protein SET [OS=Homo sapiens]	6.66667
P07237	Protein disulfide-isomerase [OS=Homo sapiens]	6.13497
P26022	Pentraxin-related protein PTX3 [OS=Homo sapiens]	5.81395
Q06033-1	Inter-alpha-trypsin inhibitor heavy chain H3 [OS=Homo sapiens]	5.34759
P19823	Inter-alpha-trypsin inhibitor heavy chain H2 [OS=Homo sapiens]	4.6729
P05387	60S acidic ribosomal protein P2 [OS=Homo sapiens]	4.56621
P04114	apolipoprotein B-100 [OS=Homo sapiens]	3.861
Q6NZI2-1	caveolae-associated protein 1 [OS=Homo sapiens]	3.07692
P08195	4F2 cell-surface antigen heavy chain [OS=Homo sapiens]	3.01205
P30101	Protein disulfide-isomerase A3 [OS=Homo sapiens]	2.94985
P08648	Integrin alpha-5 [OS=Homo sapiens]	2.93255
P05556-1	Integrin beta-1 [OS=Homo sapiens]	2.82486
P17813	Endoglin [OS=Homo sapiens]	2.74725
P02730	Band 3 anion transport protein [OS=Homo sapiens]	2.71003
P61586	Transforming protein RhoA [OS=Homo sapiens]	2.65252
P14625	Endoplasmin [OS=Homo sapiens]	2.53807
P27105	erythrocyte band 7 integral membrane protein [OS=Homo sapiens]	2.49377
Q9H444	Charged multivesicular body protein 4b [OS=Homo sapiens]	2.44499
P29692	Elongation factor 1-delta [OS=Homo sapiens]	2.34742
P08123	Collagen alpha-2(I) chain [OS=Homo sapiens]	2.24719
P35579-1	Myosin-9 [OS=Homo sapiens]	2.23214
P55209	Nucleosome assembly protein 1-like 1 [OS=Homo sapiens]	2.1645
P62873	Guanine nucleotide-binding protein G(I)/G(S)/G(T) subunit beta-1 [OS=Homo sapiens]	2.14592
P13646	Keratin, type I cytoskeletal 13 [OS=Homo sapiens]	2.11864
P21589-1	5'-nucleotidase [OS=Homo sapiens]	2.1097
Q08722	Leukocyte surface antigen CD47 [OS=Homo sapiens]	2.09205
P05106	Integrin beta-3 [OS=Homo sapiens]	2.08333
P02545	Prelamin-A/C [OS=Homo sapiens]	2.08333
P13987	CD59 glycoprotein [OS=Homo sapiens]	2.05339
P98160	Basement membrane-specific heparan sulfate proteoglycan core protein [OS=Homo sapiens]	2.0202
P04899-1	guanine nucleotide-binding protein G(i) subunit alpha-2 [OS=Homo sapiens]	1.98413
P60953	Cell division control protein 42 homolog [OS=Homo sapiens]	1.9802
P23634-1	Plasma membrane calcium-transporting ATPase 4 [OS=Homo sapiens]	1.96464
P23526-1	Adenosylhomocysteinase [OS=Homo sapiens]	1.96078
P27348	14-3-3 protein theta [OS=Homo sapiens]	1.94175
P50995	annexin A11 [OS=Homo sapiens]	1.85874
P09525	annexin A4 [OS=Homo sapiens]	1.84162
P67936	Tropomyosin alpha-4 chain [OS=Homo sapiens]	1.80832
P11166	Solute carrier family 2, facilitated glucose transporter member 1 [OS=Homo sapiens]	1.76991
P47929	galectin-7 [OS=Homo sapiens]	1.71527
P29966	Myristoylated alanine-rich C-kinase substrate [OS=Homo sapiens]	1.69492
P12109	Collagen alpha-1(VI) chain [OS=Homo sapiens]	1.66945
P0DMV8	heat shock 70 kDa protein 1A [OS=Homo sapiens]	1.65289
P16070	CD44 antigen [OS=Homo sapiens]	1.65289
P00558	phosphoglycerate kinase 1 [OS=Homo sapiens]	1.61551
Q99536	Synaptic vesicle membrane protein VAT-1 homolog [OS=Homo sapiens]	1.6129
P63104-1	14-3-3 protein zeta/delta [OS=Homo sapiens]	1.61031
P80723	Brain acid soluble protein 1 [OS=Homo sapiens]	1.6
Q9Y696	Chloride intracellular channel protein 4 [OS=Homo sapiens]	1.58228
Q01469	Fatty acid-binding protein, epidermal [OS=Homo sapiens]	1.5625
P11233	Ras-related protein Ral-A [OS=Homo sapiens]	1.5528
P62879	Guanine nucleotide-binding protein G(I)/G(S)/G(T) subunit beta-2 [OS=Homo sapiens]	1.49031
Q9Y490	Talin-1 [OS=Homo sapiens]	1.4881
P07355	Annexin A2 [OS=Homo sapiens]	1.48368
P07737	profilin-1 [OS=Homo sapiens]	1.46628
P02461	Collagen alpha-1(III) chain [OS=Homo sapiens]	1.4556
P06733-1	alpha-enolase [OS=Homo sapiens]	1.44509
P08133-1	annexin A6 [OS=Homo sapiens]	1.39082
P15144	aminopeptidase N [OS=Homo sapiens]	1.38696
P26038	Moesin [OS=Homo sapiens]	1.38504
P60660	Myosin light polypeptide 6 [OS=Homo sapiens]	1.37174
O00299	chloride intracellular channel protein 1 [OS=Homo sapiens]	1.34953
P61224-1	Ras-related protein Rap-1b [OS=Homo sapiens]	1.34771
Q99715-1	Collagen alpha-1(XII) chain [OS=Homo sapiens]	1.3459
P08238	Heat shock protein HSP 90-beta [OS=Homo sapiens]	1.28535
Q15582	Transforming growth factor-beta-induced protein ig-h3 [OS=Homo sapiens]	1.2837
Q9NZN3	EH domain-containing protein 3 [OS=Homo sapiens]	1.28041
P18206	Vinculin [OS=Homo sapiens]	1.25786
P31946	14-3-3 protein beta/alpha [OS=Homo sapiens]	1.24533
P04083	annexin A1 [OS=Homo sapiens]	1.20627
Q00610-1	Clathrin heavy chain 1 [OS=Homo sapiens]	1.14679
P62805	histone H4 [OS=Homo sapiens]	1.10254
P31947-1	14-3-3 protein sigma [OS=Homo sapiens]	1.08342
P21333	Filamin-A [OS=Homo sapiens]	1.05263
P68366	Tubulin alpha-4A chain [OS=Homo sapiens]	1.05042
P22528	Cornifin-B [OS=Homo sapiens]	1.04167
P62491-1	Ras-related protein Rab-11A [OS=Homo sapiens]	1.03093
Q16658	Fascin [OS=Homo sapiens]	0.97371
P11142-1	Heat shock cognate 71 kDa protein [OS=Homo sapiens]	0.93633
P62158	Calmodulin [OS=Homo sapiens]	0.888889
P13667	Protein disulfide-isomerase A4 [OS=Homo sapiens]	0.874126
P13639	Elongation factor 2 [OS=Homo sapiens]	0.866551
O43854-1	EGF-like repeat and discoidin I-like domain-containing protein 3 [OS=Homo sapiens]	0.864304
P04406-1	glyceraldehyde-3-phosphate dehydrogenase [OS=Homo sapiens]	0.851789
Q07065	Cytoskeleton-associated protein 4 [OS=Homo sapiens]	0.849618
P62826	GTP-binding nuclear protein RAN [OS=Homo sapiens]	0.848176
O75342	Arachidonate 12-lipoxygenase, 12R-type [OS=Homo sapiens]	0.845309
P60174-1	Isoform 2 of Triosephosphate isomerase [OS=Homo sapiens]	0.834028
P05109	Protein S100-A8 [OS=Homo sapiens]	0.793651
O43707	Alpha-actinin-4 [OS=Homo sapiens]	0.792393
P68371	Tubulin beta-4B chain [OS=Homo sapiens]	0.784314
P06702	Protein S100-A9 [OS=Homo sapiens]	0.779423
O43175	D-3-phosphoglycerate dehydrogenase [OS=Homo sapiens]	0.776398
P29508	Serpin B3 [OS=Homo sapiens]	0.772201
Q08431	Lactadherin [OS=Homo sapiens]	0.762777
P26006	Integrin alpha-3 [OS=Homo sapiens]	0.755287
Q13835	Plakophilin-1 [OS=Homo sapiens]	0.754717
P15924-1	Desmoplakin [OS=Homo sapiens]	0.753012
Q8TAA3-1	proteasome subunit alpha type-7-like [OS=Homo sapiens]	0.735835
P31151	Protein S100-A7 [OS=Homo sapiens]	0.713776
P32119	Peroxiredoxin-2 [OS=Homo sapiens]	0.690131
P15531	Nucleoside diphosphate kinase A [OS=Homo sapiens]	0.670691
Q09666-1	Neuroblast differentiation-associated protein AHNAK [OS=Homo sapiens]	0.669792
P22735	Protein-glutamine gamma-glutamyltransferase K [OS=Homo sapiens]	0.632911
Q9NQC3	Reticulon-4 [OS=Homo sapiens]	0.612745
Q08554-1	Desmocollin-1 [OS=Homo sapiens]	0.564016
Q96AA8-1	Janus kinase and microtubule-interacting protein 2 [OS=Homo sapiens]	0.548546
P28072	Proteasome subunit beta type-6 [OS=Homo sapiens]	0.532481
P23490	loricrin [OS=Homo sapiens]	0.49456
Q14574-1	Desmocollin-3 [OS=Homo sapiens]	0.492368
Q07020	60S ribosomal protein L18 [OS=Homo sapiens]	0.484262
Q14254	Flotillin-2 [OS=Homo sapiens]	0.478927
P12273	Prolactin-inducible protein [OS=Homo sapiens]	0.462535
P27482	Calmodulin-like protein 3 [OS=Homo sapiens]	0.461042
Q5T749	Keratinocyte proline-rich protein [OS=Homo sapiens]	0.459348
P16402	Histone H1.3 [OS=Homo sapiens]	0.433463
P05089	Arginase-1 [OS=Homo sapiens]	0.427533
O75223-1	gamma-glutamylcyclotransferase [OS=Homo sapiens]	0.422654
Q6KB66	Keratin, type II cytoskeletal 80 [OS=Homo sapiens]	0.410172
Q96P63	Serpin B12 [OS=Homo sapiens]	0.391543
Q08188	Protein-glutamine gamma-glutamyltransferase E [OS=Homo sapiens]	0.389105
P25311	Zinc-alpha-2-glycoprotein [OS=Homo sapiens]	0.371333
Q5T750	Skin-specific protein 32 [OS=Homo sapiens]	0.363769
Q8N1N4	Keratin, type II cytoskeletal 78 [OS=Homo sapiens]	0.357015
P07195	L-lactate dehydrogenase B chain [OS=Homo sapiens]	0.356761
P05388	60S acidic ribosomal protein P0 [OS=Homo sapiens]	0.351617
Q16819	Meprin A subunit alpha [OS=Homo sapiens]	0.348675
P01040	Cystatin-A [OS=Homo sapiens]	0.348432
P68104	Elongation factor 1-alpha 1 [OS=Homo sapiens]	0.340716
Q16777	Histone H2A type 2-C [OS=Homo sapiens]	0.309406
P59665	Neutrophil defensin 1 [OS=Homo sapiens]	0.275862
P01834	immunoglobulin kappa constant [OS=Homo sapiens]	0.219732
O14983	Sarcoplasmic/endoplasmic reticulum calcium ATPase 1 [OS=Homo sapiens]	0.20555
P02765	Alpha-2-HS-glycoprotein [OS=Homo sapiens]	0.20202
P12882	Myosin-1 [OS=Homo sapiens]	0.162575
P02760	Protein AMBP [OS=Homo sapiens]	0.0737354
P02750	Leucine-rich alpha-2-glycoprotein [OS=Homo sapiens]	0.0394151
P48735	Isocitrate dehydrogenase [NADP], mitochondrial [OS=Homo sapiens]	0.01
Q02383	Semenogelin-2 [OS=Homo sapiens]	0.01
P04279-1	Semenogelin-1 [OS=Homo sapiens]	0.01
O00187-1	Mannan-binding lectin serine protease 2 [OS=Homo sapiens]	0.01
P05090	apolipoprotein D [OS=Homo sapiens]	0.01
P10909-1	Clusterin [OS=Homo sapiens]	0.01
Q76M96-1	Coiled-coil domain-containing protein 80 [OS=Homo sapiens]	0.01
P18065	Insulin-like growth factor-binding protein 2 [OS=Homo sapiens]	0.01
P07911	uromodulin [OS=Homo sapiens]	0.01
Q6EMK4	vasorin [OS=Homo sapiens]	0.01
