# Supplementary material for: Extracellular Vesicles From Young Human Myogenic Progenitor Cells Rejuvenate Aged Cells
Source: Biochem Res Int. 2026 Jun 28;2026:5967706. doi: 10.1155/bri/5967706 (PMC13310389; doi:10.1155/bri/5967706)
Supplement: Supplementary file 3 — Supporting Information 3 Supporting File 3. Excel file contains protein list of “Actin cytoskeleton signaling,” “Integrin signaling,” “Reorganization of cytoskeleton,” “Cell movement,” and “miR‐1‐3p” pathways in the EVs isolated from young subjects compared to the elderly ones. [file BRI-2026-5967706-s003.xlsx]

## Sheet: Actin cytoskeleton signaling
Symbol	Entrez Gene Name	GenPept/UniProt/Swiss-Prot Accession	Expr Fold Change	Location	Type(s)
ACTN4	actinin alpha 4	O43707	-1.263	Cytoplasm	transcription regulator
CDC42	cell division cycle 42	P60953	1.98	Cytoplasm	enzyme
FLNA	filamin A	P21333	1.053	Cytoplasm	other
ITGA3	integrin subunit alpha 3	P26006	-1.325	Plasma Membrane	other
ITGA5	integrin subunit alpha 5	P08648	2.933	Plasma Membrane	transmembrane receptor
ITGB1	integrin subunit beta 1	P05556-1	2.825	Plasma Membrane	transmembrane receptor
ITGB3	integrin subunit beta 3	P05106	2.083	Plasma Membrane	transmembrane receptor
MSN	moesin	P26038	1.385	Plasma Membrane	other
MYH1	myosin heavy chain 1	P12882	-6.135	Plasma Membrane	enzyme
MYH9	myosin heavy chain 9	P35579-1	2.232	Cytoplasm	enzyme
MYL6	myosin light chain 6	P60660	1.372	Cytoplasm	enzyme
PFN1	profilin 1	P07737	1.466	Cytoplasm	other
RALA	RAS like proto-oncogene A	P11233	1.553	Cytoplasm	enzyme
RAP1B	RAP1B, member of RAS oncogene family	P61224-1	1.348	Cytoplasm	enzyme
RHOA	ras homolog family member A	P61586	2.653	Cytoplasm	enzyme
TLN1	talin 1	Q9Y490	1.488	Plasma Membrane	other
VCL	vinculin	P18206	1.258	Plasma Membrane	other

## Sheet: Integrin signaling
Symbol	Entrez Gene Name	GenPept/UniProt/Swiss-Prot Accession	Expr Fold Change	Location	Type(s)
ACTN4	actinin alpha 4	O43707	-1.263	Cytoplasm	transcription regulator
CDC42	cell division cycle 42	P60953	1.98	Cytoplasm	enzyme
ITGA3	integrin subunit alpha 3	P26006	-1.325	Plasma Membrane	other
ITGA5	integrin subunit alpha 5	P08648	2.933	Plasma Membrane	transmembrane receptor
ITGB1	integrin subunit beta 1	P05556-1	2.825	Plasma Membrane	transmembrane receptor
ITGB3	integrin subunit beta 3	P05106	2.083	Plasma Membrane	transmembrane receptor
PFN1	profilin 1	P07737	1.466	Cytoplasm	other
RALA	RAS like proto-oncogene A	P11233	1.553	Cytoplasm	enzyme
RAP1B	RAP1B, member of RAS oncogene family	P61224-1	1.348	Cytoplasm	enzyme
RHOA	ras homolog family member A	P61586	2.653	Cytoplasm	enzyme
TLN1	talin 1	Q9Y490	1.488	Plasma Membrane	other
VCL	vinculin	P18206	1.258	Plasma Membrane	other

## Sheet: Reorganization of cytoskeleton
Symbol	Entrez Gene Name	GenPept/UniProt/Swiss-Prot Accession	Expr Fold Change	Location	Type(s)
ANXA1	annexin A1	P04083	1.206	Plasma Membrane	other
CD44	CD44 molecule (IN blood group)	P16070	1.653	Plasma Membrane	other
CD47	--	Q08722	2.092	Other	other
CDC42	cell division cycle 42	P60953	1.98	Cytoplasm	enzyme
DSP	desmoplakin	P15924-1	-1.328	Plasma Membrane	other
ENG	endoglin	P17813	2.747	Plasma Membrane	transmembrane receptor
FLNA	filamin A	P21333	1.053	Cytoplasm	other
ITGB3	integrin subunit beta 3	P05106	2.083	Plasma Membrane	transmembrane receptor
MARCKS	myristoylated alanine rich protein kinase C substrate	P29966	1.695	Plasma Membrane	other
MSN	moesin	P26038	1.385	Plasma Membrane	other
MYH9	myosin heavy chain 9	P35579-1	2.232	Cytoplasm	enzyme
RALA	RAS like proto-oncogene A	P11233	1.553	Cytoplasm	enzyme
RHOA	ras homolog family member A	P61586	2.653	Cytoplasm	enzyme

## Sheet: Cell movement
Symbol	Entrez Gene Name	GenPept/UniProt/Swiss-Prot Accession	Expr Fold Change	Location	Type(s)
ACTN4	actinin alpha 4	O43707	-1.263	Cytoplasm	transcription regulator
AHCY	adenosylhomocysteinase	P23526-1	1.961	Cytoplasm	enzyme
AHNAK	AHNAK nucleoprotein	Q09666-1	-1.493	Nucleus	other
AHSG	alpha 2-HS glycoprotein	P02765	-4.95	Extracellular Space	other
ANPEP	alanyl aminopeptidase, membrane	P15144	1.387	Plasma Membrane	peptidase
ANXA1	annexin A1	P04083	1.206	Plasma Membrane	other
ANXA2	annexin A2	P07355	1.484	Plasma Membrane	other
APOB	apolipoprotein B	P04114	3.861	Extracellular Space	transporter
APOD	apolipoprotein D	P05090	-100	Extracellular Space	transporter
ARG1	arginase 1	P05089	-2.336	Cytoplasm	enzyme
ATP2B4	ATPase plasma membrane Ca2+ transporting 4	P23634-1	1.965	Plasma Membrane	transporter
CALML3	calmodulin like 3	P27482	-2.169	Cytoplasm	other
CD44	CD44 molecule (IN blood group)	P16070	1.653	Plasma Membrane	other
CD47	--	Q08722	2.092	Other	other
CD59	--	P13987	2.053	Other	other
CDC42	cell division cycle 42	P60953	1.98	Cytoplasm	enzyme
CLIC1	chloride intracellular channel 1	O00299	1.35	Nucleus	ion channel
CLIC4	chloride intracellular channel 4	Q9Y696	1.582	Plasma Membrane	ion channel
CLTC	clathrin heavy chain	Q00610-1	1.147	Plasma Membrane	other
CLU	clusterin	P10909-1	-100	Cytoplasm	other
COL3A1	collagen type III alpha 1 chain	P02461	1.456	Extracellular Space	other
COL6A1	collagen type VI alpha 1 chain	P12109	1.669	Extracellular Space	other
DSP	desmoplakin	P15924-1	-1.328	Plasma Membrane	other
EDIL3	EGF like repeats and discoidin domains 3	O43854-1	-1.157	Extracellular Space	other
ENG	endoglin	P17813	2.747	Plasma Membrane	transmembrane receptor
ENO1	--	P06733-1	1.445	Other	other
F10	coagulation factor X	P00742	21.739	Extracellular Space	peptidase
FABP5	fatty acid binding protein 5	Q01469	1.563	Cytoplasm	transporter
FLNA	filamin A	P21333	1.053	Cytoplasm	other
FSCN1	fascin actin-bundling protein 1	Q16658	-1.027	Cytoplasm	other
GAPDH	--	P04406-1	-1.174	Other	other
GGCT	gamma-glutamylcyclotransferase	O75223-1	-2.364	Cytoplasm	enzyme
GNAI2	G protein subunit alpha i2	P04899-1	1.984	Plasma Membrane	enzyme
GNB1	G protein subunit beta 1	P62873	2.146	Plasma Membrane	enzyme
GNB2	G protein subunit beta 2	P62879	1.49	Plasma Membrane	other
HABP2	hyaluronan binding protein 2	Q14520-1	9.901	Extracellular Space	peptidase
HSP90AB1	heat shock protein 90 alpha family class B member 1	P08238	1.285	Cytoplasm	enzyme
HSP90B1	heat shock protein 90 beta family member 1	P14625	2.538	Cytoplasm	other
HSPA1A/HSPA1B	--	P0DMV8	1.653	Other	other
HSPA8	heat shock protein family A (Hsp70) member 8	P11142-1	-1.068	Cytoplasm	enzyme
HSPG2	heparan sulfate proteoglycan 2	P98160	2.02	Extracellular Space	enzyme
IDH2	isocitrate dehydrogenase (NADP(+)) 2	P48735	-100	Cytoplasm	enzyme
IGFBP2	insulin like growth factor binding protein 2	P18065	-100	Extracellular Space	other
ITGA3	integrin subunit alpha 3	P26006	-1.325	Plasma Membrane	other
ITGA5	integrin subunit alpha 5	P08648	2.933	Plasma Membrane	transmembrane receptor
ITGB1	integrin subunit beta 1	P05556-1	2.825	Plasma Membrane	transmembrane receptor
ITGB3	integrin subunit beta 3	P05106	2.083	Plasma Membrane	transmembrane receptor
LAMC1	laminin subunit gamma 1	P11047	100	Extracellular Space	other
LMNA	lamin A/C	P02545	2.083	Nucleus	other
LRG1	leucine rich alpha-2-glycoprotein 1	P02750	-25.641	Extracellular Space	other
MARCKS	myristoylated alanine rich protein kinase C substrate	P29966	1.695	Plasma Membrane	other
MASP2	MBL associated serine protease 2	O00187-1	-100	Extracellular Space	peptidase
MSN	moesin	P26038	1.385	Plasma Membrane	other
MYH9	myosin heavy chain 9	P35579-1	2.232	Cytoplasm	enzyme
NME1	--	P15531	-1.49	Other	other
NT5E	5'-nucleotidase ecto	P21589-1	2.11	Plasma Membrane	phosphatase
P4HB	prolyl 4-hydroxylase subunit beta	P07237	6.135	Cytoplasm	enzyme
PDIA3	protein disulfide isomerase family A member 3	P30101	2.95	Cytoplasm	peptidase
PFN1	profilin 1	P07737	1.466	Cytoplasm	other
PRDX2	peroxiredoxin 2	P32119	-1.449	Cytoplasm	enzyme
PTX3	pentraxin 3	P26022	5.814	Extracellular Space	other
RALA	RAS like proto-oncogene A	P11233	1.553	Cytoplasm	enzyme
RAP1B	RAP1B, member of RAS oncogene family	P61224-1	1.348	Cytoplasm	enzyme
RHOA	ras homolog family member A	P61586	2.653	Cytoplasm	enzyme
RTN4	reticulon 4	Q9NQC3	-1.631	Cytoplasm	other
S100A7	S100 calcium binding protein A7	P31151	-1.401	Cytoplasm	other
S100A8	S100 calcium binding protein A8	P05109	-1.259	Cytoplasm	other
S100A9	--	P06702	-1.284	Other	other
SERPINB3	--	P29508	-1.295	Other	other
SFN	stratifin	P31947-1	1.083	Cytoplasm	other
SLC2A1	solute carrier family 2 member 1	P11166	1.77	Plasma Membrane	transporter
SLC3A2	solute carrier family 3 member 2	P08195	3.012	Plasma Membrane	transporter
ST13	ST13 Hsp70 interacting protein	P50502	6.897	Cytoplasm	other
TGFBI	transforming growth factor beta induced	Q15582	1.284	Extracellular Space	other
TLN1	talin 1	Q9Y490	1.488	Plasma Membrane	other
TPI1	triosephosphate isomerase 1	P60174-1	-1.199	Cytoplasm	enzyme
TPM4	tropomyosin 4	P67936	1.808	Cytoplasm	other
UMOD	uromodulin	P07911	-100	Extracellular Space	other
VASN	vasorin	Q6EMK4	-100	Plasma Membrane	other
VCAN	versican	P13611	100	Extracellular Space	other
VCL	vinculin	P18206	1.258	Plasma Membrane	other
YWHAZ	tyrosine 3-monooxygenase/tryptophan 5-monooxygenase activation protein zeta	P63104-1	1.61	Cytoplasm	enzyme

## Sheet: miR-1-3p
ID	Genes in dataset	Expr Fold Change
P14625	HSP90B1	2.538
P60953	CDC42	1.98
P27348	YWHAQ	1.942
P09525	ANXA4	1.842
P67936	TPM4	1.808
P63104-1	YWHAZ	1.61
P07355	ANXA2	1.484
P15144	ANPEP	1.387
P61224-1	RAP1B	1.348
P31946	YWHAB	1.245
Q00610-1	CLTC	1.147
Q14574-1	DSC3	-2.033
Q5T749	KPRP	-2.179
Q6KB66	KRT80	-2.439
P01040	CSTA	-2.874
O00187-1	MASP2	-100
